# Supplementary material for: A distinctive DNA methylation pattern in insufficient sleep
Source: Sci Rep. 2019 Feb 4;9:1193. doi: 10.1038/s41598-018-38009-0 (PMC6362278; doi:10.1038/s41598-018-38009-0)
Supplement: Supplementary file 1 — Supplementary Information [file 41598_2018_38009_MOESM1_ESM.xlsx]

## Sheet: Title page
Supplementary Information
A distinctive DNA methylation pattern in insufficient sleep
Alexandra Lahtinen*, MS1,2, Sampsa Puttonen, PhD3, Päivi Vanttola, MS3, Katriina Viitasalo, MD4, Sonja Sulkava, MD1,2, Natalia Pervjakova, MS5, Anni Joensuu, MS1, Perttu Salo, MS1, Auli Toivola1, Mikko Härmä, Prof.3, Lili Milani, PhD5, Markus Perola, Prof.1, Tiina Paunio*, Prof.1, 2
Affiliations:
1Department of Health, Genomics and Biomarkers Unit, National Institute for Health and Welfare, PO Box 30, FI-00271 Helsinki, Finland
2Department of Psychiatry, University of Helsinki and Helsinki University Central Hospital, PO Box 590, FIN-00029 HUS, Helsinki, Finland
3Work Ability and Working Career, Finnish Institute of Occupational Health, PO Box 40, FI-00032 Työterveyslaitos, Helsinki, Finland
4Finnair Health Services, HEL-IF/67, FI-01053 Finnair, Finland
5Estonian Genome Center, University of Tartu, Tartu, Estonia

## Sheet: S1
Supplementary Figure S1. Q-Q plots for A) age as a variable and B) sex as a variable, adjusted for sex and age, respectively, of all DILGOM participants (N = 517)

## Sheet: S2
Supplementary Table S2 Set of 399 DMPs/317 genes common for individuals lacking sleep in both samples
DMP	UCSC_RefGene_Name	estimate_AIRLINE	estimate_DILGOM	hyper/hypo	p value_AIRLINE	p value_DILGOM	Genome_Build	CHR	MAPINFO	Chromosome_36	Coordinate_36	AddressA_ID	AlleleA_ProbeSeq	AddressB_ID	AlleleB_ProbeSeq	Infinium_Design_Type	Next_Base	Color_Channel	Forward_Sequence	SourceSeq	Strand	Probe_SNPs	Probe_SNPs_10	Random_Loci	Methyl27_Loci	UCSC_RefGene_Accession	UCSC_RefGene_Group	UCSC_CpG_Islands_Name	Relation_to_UCSC_CpG_Island	Phantom	DMR	Enhancer	HMM_Island	Regulatory_Feature_Name	Regulatory_Feature_Group	DHS
cg10185775		-1.2668	-0.321952	hypo	8.40727e-05	0.0248054	37	16	66981693	16	65539194	23630385	ACCCATAATTACAAAACCATAATACACTCCCRTTCCCAAACCAATTAATC	NA		II			GACACTGTAAGGCCCATAGTTACAGGACCATAGTACACTCCCGTTCCCAGACCAGTTGGT[CG]CCTCTGGCCTGGCAGGGCTCCCAGTGTCTCGGGACCTCCAGGTGACGCGCCTGCCTCCCC	CCCATAGTTACAGGACCATAGTACACTCCCGTTCCCAGACCAGTTGGTCG	R			NA	NA			chr16:66982434-66982945	N_Shore			TRUE		16:66980561-66982861	Unclassified	NA
cg04788987	MDGA2	0.332193	0.414344	hyper	0.00010727	0.0305787	37	14	48096041	14	47165791	38662449	CACTCCACAACCCTTAAACAATTCTAAACACTATAAAACAAAAAACAACA	50781319	CACTCCGCAACCCTTAAACGATTCTAAACGCTATAAAACAAAAAACGACG	I	C	Grn	CCATGCCTGAGCATCCCCCACCCTCTGTGGGCTCCTGCGCCGCCAGAGCCTCCTGACGAG[CG]CCGCCCCCTGCTCCACAGCGCCCAGAACCGCCCAAGGGCTGCGGAGTGCAGGCGCACGGC	CGCCGCCCCCTGCTCCACAGCGCCCAGAACCGCCCAAGGGCTGCGGAGTG	F			NA	NA	NM_001113498	Body					NA	14:47165407-47165853			NA
cg26464482	KIAA1429	-0.58717	-0.258518	hypo	0.000180716	0.036894	37	8	95565502	8	95634678	66654398	CRTTAAACRTTCTCCACTTTTCCTTCTACAAATTACTTCTTTAATTTCTC	NA		II			CTGCAGCCCTCCCTCAGACGCGATGCTCACACAGCTCGGGGGAGGGTGTCTGTGTGTAAG[CG]AGAAATTAAAGAAGCAATCTGCAGAAGGAAAAGTGGAGAACGCCTAACGGTTTTTTTGTA	GTTAGGCGTTCTCCACTTTTCCTTCTGCAGATTGCTTCTTTAATTTCTCG	F	rs3133658		NA	NA							NA				NA
cg09319020		-0.802977	-0.293188	hypo	0.00044375	0.0207286	37	17	7304467	17	7245191	49769370	CAACATTTTAAAAAACAAACATAAAAACATTACTCAAACCCAAAAATTCA	64655450	CAACATTTTAAAAAACGAACGTAAAAACATTACTCGAACCCAAAAATTCG	I	A	Red	CCTCGCTATTTTTTTATTTTTGTAAAGACAGGGGTCTCCCTGTGTTATCCAGGCTGGTCT[CG]AACTCCTGGGCTCGAGCAATGTTCCCACGTCCGCCTTCCAAAATGTTGGGATCACAGGCT	CAACATTTTGGAAGGCGGACGTGGGAACATTGCTCGAGCCCAGGAGTTCG	F			NA	NA			chr17:7307206-7308626	N_Shelf			NA				NA
cg15388107	AOAH	-0.501221	-0.204038	hypo	0.000447204	0.0413165	37	7	36700916	7	36667441	66751469	ACTCAATCCACCTAACAAAAAATTACAACAACACTATCCCAACTCACTCA	35634309	ACTCAATCCACCTAACAAAAAATTACGACAACACTATCCCAACTCACTCG	I	A	Red	TGGAATTGGTGTTAAAAATGTTCGGCTTCACCCTGGGCTACTCTCAGAATAAGAGAAGCT[CG]AGTGAGCTGGGATAGTGCTGTCGTAATTTCCTGCCAGGTGGACTGAGTATCTGGAAAGCC	ACTCAGTCCACCTGGCAGGAAATTACGACAGCACTATCCCAGCTCACTCG	F	rs59384959		NA	NA	NM_001637	Body			low-CpG:36667431-36667575		NA				NA
cg00032756	NELL2	-1.0107	-0.302147	hypo	0.000616762	0.0320598	37	12	45268999	12	43555266	28714436	TCCCRAAACTACATAATAAAACRAAAACCTTTCTCTTTCAAAATATACCC	NA		II			GGCAAGAGCAACTCCTGCCGGGGTTATCGGAACTGAAATCACAGTGGGGATGCAGCACGC[CG]GGCATACCTTGAAAGAGAAAGGCTTTCGTCCCATTATGCAGCCCCGGGACCTGACGCACT	CCCGGGGCTGCATAATGGGACGAAAGCCTTTCTCTTTCAAGGTATGCCCG	F			NA	NA							NA				NA
cg06170203	MCF2L2	-1.26002	-0.217247	hypo	0.0007371	0.0204268	37	3	182897718	3	184380412	41631448	CCCCCTCCTCAAAATTCTCACCCATAAAAACCTAATTAAACCAAAAAACC	NA		II			AGCCACGTGGGGACATGCTGGACTAGGAGGGTCAGAGCCAGTTTGAGGGTCTGGTGACCT[CG]GCTCCCTGGCTTAACCAGGTCCTTATGGGTGAGAATCCTGAGGAGGGGGAGAGGGATGGA	CGGCTCCCTGGCTTAACCAGGTCCTTATGGGTGAGAATCCTGAGGAGGGG	F			NA	NA	NM_015078	Body	chr3:182896920-182897381	S_Shore			TRUE				TRUE
cg22851864	ASB13	1.43914	0.913024	hyper	0.000950784	0.0125117	37	10	5688470	10	5728476	58787446	TAAACRTTACRATTCTACTTTCCTCAATATTAACTTCATCCTAAACCTCC	NA		II			GGAAACGTCTGGCGTGTAGGCCTGAAGCCACTGCAGCCCCGTGACCTTGCTCAGGGAGGC[CG]GAGGCTTAGGATGAAGCCAATACTGAGGAAAGCAGAATCGCAACGTTCAAAGAAACTGAG	GAACGTTGCGATTCTGCTTTCCTCAGTATTGGCTTCATCCTAAGCCTCCG	F	rs35513374		NA	NA							NA				NA
cg00650762	EPHB2	-1.50313	-0.146828	hypo	0.00112941	0.042211	37	1	23037368	1	22909955	62735445	ACTAAATAACTCATTCTACTAACTACACAATAACAACAACTATATATACA	49645476	ACTAAATAACTCATTCTACTAACTACGCGATAACGACGACTATATATACG	I	C	Grn	CGTTCTGCCCGGGCTGGATGGCTCATTCTGCTGGCTGCGCGGTGGCGGCGGCTGTGTGTG[CG]CCGCGCCTTGCCGCCCCCCCTGGCCCCCCGAGCCCGGGGCGCGCGCTCCCGCCCGGGCCG	GCTGGATGGCTCATTCTGCTGGCTGCGCGGTGGCGGCGGCTGTGTGTGCG	R			NA	TRUE							NA				NA
cg22356484	DCAKD	0.541125	0.147131	hyper	0.00136054	0.0387539	37	17	43138772	17	40494298	30746310	TTATAACTATTATCCTCCTCATTCTCRCAATCRCTACAATACTCATAACC	NA		II			TGAGACAGCAGTGAAGCCGCCGGCACCTCCGCTGCCGCAGATGATGGAAGGGAACGGGAA[CG]GCCATGAGCACTGCAGCGATTGCGAGAATGAGGAGGACAACAGCTACAACCGGGGGTAAC	CGGCCATGAGCACTGCAGCGATTGCGAGAATGAGGAGGACAACAGCTACA	F			NA	NA							NA				NA
cg19218082	COL4A2	4.35836	1.4942	hyper	0.00136894	0.0190974	37	13	111111172	13	109909173	46650473	CTAAAAAATACAAATATACAAAAAACAACAAAACTATCAAAAATCTTCCA	58732404	CTAAAAAATACAAATATACAAAAAACGACGAAACTATCAAAAATCTTCCG	I	A	Red	CTGCAGGTGACGCTGGGGAATGCAGATGTACAGAAGGCGACGAAGCTATCAAAGGTCTTC[CG]GGACTGCCAGGACCCAAGGGCTTCGCAGGCATCAACGGGGAGCCGGGGAGGAAAGGGGAC	CTGGGGAATGCAGATGTACAGAAGGCGACGAAGCTATCAAAGGTCTTCCG	R		rs7327685	NA	NA	NM_001846	Body	chr13:111109139-111109652	S_Shore			NA				NA
cg04095045	C1orf130	-0.985421	-0.277364	hypo	0.00139247	0.0140702	37	1	24882199	1	24754786	27707434	AAAATTTTAAAAAACAACTAAAAATTCAAACAACCACAAAACRTTAAACC	NA		II			CTTTGATCCTACAGCGGCAAGAGTTCTTGACACTTGCCGGCTGCCAAGCCTGTTTCCTCC[CG]GTCTAACGTTCTGTGGTTGTCTGAATCTCCAGCTGCCCCTCAAAACCTTCAATCAGATTA	AGGTTTTGAGGGGCAGCTGGAGATTCAGACAACCACAGAACGTTAGACCG	F			NA	NA	NM_001010980	TSS1500					NA	1:24754703-24755711	1:24881833-24883054	Unclassified	TRUE
cg12457773	NRSN1	-0.216258	-0.19538	hypo	0.00156276	0.0287595	37	6	24126497	6	24234476	37619359	TAAAACAAATACAACCAACCTAACTACAAATCTCTCRCTAAAATCCCATC	NA		II			CCAGCTGTCAATCAGGCGCGGGCTGAGCTCTACGAGGCGGAGCGGCGGCGGTGGCGACGG[CG]ATGGGACCCCAGCGAGAGATCTGCAGCTAGGCTGGCTGCACTTGCTCCACGGGTCAGGGG	GGAGCAAGTGCAGCCAGCCTAGCTGCAGATCTCTCGCTGGGGTCCCATCG	F			NA	TRUE							NA				NA
cg18958202	MFSD2B	-0.353795	-0.290682	hypo	0.00169652	0.00153318	37	2	24240178	2	24093682	55754425	CRATAACCRAATCCCRCTCCCTTAAACAAAAAATCAACAACATAATAAAC	NA		II			AAAGCTGGGGGCGGTTCTAAGCTCTGCCGACGCCCCAGTTCTTCCAGGTGCCCTACACAG[CG]CTCACCATGCTGCTGACTCCCTGCCCAAGGGAGCGGGACTCGGCCACCGCCTACCGTGAG	CGCTCACCATGCTGCTGACTCCCTGCCCAAGGGAGCGGGACTCGGCCACC	F			NA	NA	NM_001080473	Body					NA	2:24093633-24093760			NA
cg11767426	SDCCAG1	-0.984081	-0.264649	hypo	0.00176626	0.0437371	37	14	50319892	14	49389642	28625487	RAAACAATTCCRTTTCRTTACATTTCAAAATCTTATATCAAAATAAACRC	NA		II			GAGTATTTCCCCACAGGGGGGCCGTAGGGCTCAGTGTAGAAGAGCAAGGACCCCTTTCTG[CG]CGCTTACTTTGACATAAGATTTTGAAATGTAACGAAACGGAACTGCTTCGGTCCTTCTAA	CGCGCTTACTTTGACATAAGATTTTGAAATGTAACGAAACGGAACTGCTT	F	rs1869974		NA	NA	NM_004713	TSS1500	chr14:50319426-50319632	S_Shore			NA	14:49389501-49389645	14:50319062-50321044	Promoter_Associated	TRUE
cg26242888	FOXN3	0.619007	0.30688	hyper	0.00176751	0.0440824	37	14	89629141	14	88698894	47692329	TACCCTCACTACCCTCCTAACTCCCCTTAATAACAAACTCATAATAATCA	33646436	TACCCTCGCTACCCTCCTAACTCCCCTTAATAACAAACTCATAATAATCG	I	T	Red	AGCTCCCCTCGCTGCCCTCGCTGCCCTCCTGGCTCCCCTTGGTGGCAAACTCATAGTGGT[CG]TCGGCTGAGGAGGAGGAGGAGGAGATGGAGTCGCTGGTGGGCGAGGTGCTCCGGGCGTTG	TGCCCTCGCTGCCCTCCTGGCTCCCCTTGGTGGCAAACTCATAGTGGTCG	R			NA	NA							NA				NA
cg24867524	TSPYL3	-0.474672	-0.168604	hypo	0.00187117	0.0193683	37	20	30778370	20	30242031	54691350	TTTTACTTATCCAAAACCAACRACTAAACCTATCCCCTAATATTTACTCC	NA		II			CACATTCGTTGGCGCTGGCGGTGGAGGTGGGGAGAAGTGTGTACCAAGCAAGAGTCAGCT[CG]GAGCAAACACCAGGGGACAGGCCCAGTCGCTGGTCCTGGACAAGTAAAACTTTCCCATCA	CGGAGCAAACACCAGGGGACAGGCCCAGTCGCTGGTCCTGGACAAGTAAA	F			NA	NA	NR_002781	TSS1500	chr20:30777756-30778329	S_Shore			NA	20:30240859-30242110	20:30777170-30778833	Promoter_Associated_Cell_type_specific	TRUE
cg24731597	CNN3	-1.12927	-0.285556	hypo	0.00192466	0.0209764	37	1	95392380	1	95164968	18797378	CCTTCCTATAAACTCTCAACCAAAATCAAAAACAAAATACACCTAACTCA	55615442	CCTTCCTATAAACTCTCGACCGAAATCAAAAACAAAATACGCCTAACTCG	I	A	Red	ACGAAGCACGGCCCAGCGCCAGGCCAGCCCAAGGGTGCCCCGGGGGCCCCCGCGCCCGCC[CG]AGCCAGGCGTACCTTGTTCTTGACTTCGGCCGAGAGCCCATAGGAAGGGCCCTTGTTGAA	CCTTCCTATGGGCTCTCGGCCGAAGTCAAGAACAAGGTACGCCTGGCTCG	F			NA	NA	NM_001839	Body	chr1:95391837-95393116	Island	high-CpG:95164883-95165368		NA	1:95164342-95166018			NA
cg15455392	NRGN	-0.0897925	-0.224848	hypo	0.0022626	0.00140134	37	11	124610470	11	124115680	40762431	CTCTTTACAACCAACATCACTACCRAACTAACCAATATAAACCAACCTAC	NA		II			CGGTGGGCGGACAGGCTGATCCTCATGACCCTCCAACGATCGCCTAAGCGCCCTGTGCAG[CG]CAGGCTGGTCCATATTGGTTAGCTCGGTAGTGATGCTGGCTGCAAAGAGCCTAGTCAGGG	CGCAGGCTGGTCCATATTGGTTAGCTCGGTAGTGATGCTGGCTGCAAAGA	F			NA	NA							NA				NA
cg23028436	STK38L	-0.581813	-0.245553	hypo	0.0023111	0.0258837	37	12	27396983	12	27288250	72612318	AACAACAATTCAATCAACTCCCTCAAAACCAATCTAACCTTCACCAAACA	66727351	AACGACAATTCAATCAACTCCCTCAAAACCAATCTAACCTTCACCAAACG	I	A	Red	GAGAGGGGAAGTGGCGACAGTTCAGTCAACTCCCTCAAAACCAGTCTGGCCTTCACCAGG[CG]GAGATGGGTGGGGCCGGGAAGACGGGCGTTGACGACAGAAGGCTACTTCCGGCTGTGGTG	CGCCTGGTGAAGGCCAGACTGGTTTTGAGGGAGTTGACTGAACTGTCGCC	R			NA	NA	NM_015000	TSS200	chr12:27396982-27397646	Island			NA	12:27288204-27288993	12:27396682-27398019	Promoter_Associated	NA
cg01144053		-0.455193	-0.208999	hypo	0.00243174	0.0229129	37	2	7571361	2	7488812	41665411	TCRACCTTTTACATTTCAAATACTCRACAACTAAACCAACTTCTACTTCC	NA		II			TCCCGCGCGCCTCGGCCTTTTACATTTCAAATGCTCGACAGCTGGGCCAACTTCTGCTTC[CG]CCCAAAGAAGGGCTCTTTGCCGCTCACAATGGCCGGCCAGTGGCGCGGGGGCTCTTTTCT	CGGCCTTTTACATTTCAAATGCTCGACAGCTGGGCCAACTTCTGCTTCCG	R			NA	NA			chr2:7571071-7571642	Island		DMR	NA	2:7488557-7489093	2:7570638-7571813	Unclassified_Cell_type_specific	TRUE
cg11701615	C20orf166	-1.24692	-0.34733	hypo	0.00258361	0.0248915	37	20	61153635	20	60564080	17779386	TAATAATACTCCCTAAAAATCCTACTACTTTCCTAAAAACACTAAAACCC	NA		II			CACGTGTGGCCTGATGGTGCTCCCTGGGGATCCTGCTGCTTTCCTGGAGACACTGGGACC[CG]GGGCTGGAGTCTCCCATGCGTGAATCTCTAAAGCTTGGCTCCCGGGCAGCAGCCAGGACG	GATGGTGCTCCCTGGGGATCCTGCTGCTTTCCTGGAGACACTGGGACCCG	R			NA	NA	NM_178463	Body	chr20:61151586-61151903	S_Shore			NA	20:60563919-60564303	20:61153613-61154004	Unclassified_Cell_type_specific	NA
cg04733989	NAGA	-1.82555	-0.23788	hypo	0.00277426	0.0208082	37	22	42467013	22	40796959	31722322	ACATACTAACAAAACAAACATTAACAAAACAAACTCAAAACTATCCTTCA	30688386	ACGTACTAACGAAACAAACATTAACAAAACGAACTCGAAACTATCCTTCG	I	T	Red	GGCTCCCGCCCTGCGTGCTAGCGAGGCAGGCATTGGCAGAACGGACTCGGGGCTGTCCTT[CG]TGGCCCGGACCCCGCGAGGCCTGTCCTTCCACCTCTGTGGGGACCAAGAGGGCAAGGATC	GCGTGCTAGCGAGGCAGGCATTGGCAGAACGGACTCGGGGCTGTCCTTCG	R			NA	TRUE	NM_000262	TSS200	chr22:42466407-42467121	Island			NA	22:40796371-40797224	22:42465847-42467456	Promoter_Associated	NA
cg00950244	NDUFAF4	-0.330362	-0.232098	hypo	0.00318373	0.035699	37	6	97344671	6	97451392	26713329	ACAAAAAAAACACAAAATCTTTAAAATCAACATACACATCTTTTAAAAAC	NA		II			CACATTTACCTGCAAGGAAGACACAGGATCTTTGGAATCAACATACACATCTTTTAGAAA[CG]ACAGCAGCTTTTCATCTTTACGAGCAATCTCTCCTTTAACTTCTGGATAGACTAAGGAAA	CAAGGAAGACACAGGATCTTTGGAATCAACATACACATCTTTTAGAAACG	R		rs63751061	NA	NA	NM_014165	Body	chr6:97345266-97345973	N_Shore			NA				NA
cg21989886	OSBP	-0.575158	-0.185346	hypo	0.00325843	0.00867231	37	11	59382758	11	59139334	65633302	CRTACTAAACAACRAACTCCTAAACTACTACAAATAACTACTTCCRAAAC	NA		II			TGGCGGTAATGCCGGAGCTGGGACTGTTGGCAGATATGGGGGAGGCAAGGTGAGCGACAG[CG]CCCCGGAAGCAGTTACCTGTAGTAGCTCAGGAGCCCGTTGCTCAGCACGAACCATCGCCG	CGCCCCGGAAGCAGTTACCTGTAGTAGCTCAGGAGCCCGTTGCTCAGCAC	F			NA	NA	NM_002556	Body	chr11:59382687-59382929	Island			NA	11:59139149-59140208	11:59382497-59384274	Promoter_Associated	NA
cg25666403	OSM	-0.913724	-0.243608	hypo	0.00326589	0.0350128	37	22	30662994	22	28992994	62664364	CATAACCCCAAAAACCAAAATTTCCACAAACAACCAATAAACACAAAACA	19716437	CATAACCCCAAAAACCAAAATTTCCACGAACGACCAATAAACGCAAAACG	I	C	Grn	GCCTTCTGGGAACATGACCCCAAAAACCAAAATTTCCACGGGCGGCCAATGGGCGCAGGG[CG]CGGTGTATGCCCGCTCCTCCTCCTGTTTTCTTCGAATTCGTTCTTCGAGGTCAGCCCTAC	CGCCCTGCGCCCATTGGCCGCCCGTGGAAATTTTGGTTTTTGGGGTCATG	R			NA	NA	NM_020530	TSS200					NA	22:28992972-28993042			NA
cg20526663	CDR2	-0.425266	-0.122471	hypo	0.00334416	0.0366825	37	16	22385655	16	22293156	67646371	CCTCTACCAAATTTTCCRCCAACATCTCRACTAAATCTTCTAAAAACAAC	NA		II			CATCTCAAACTCCTCTACCAGGTTTTCCGCCAGCATCTCGGCTGGGTCTTCTAGGGGCAG[CG]GCCCCCGCCGCCGTCCCGCCTCAGCCGCTGCCCCGGGCTCTTCCCCGGCCCCTCCGCCCT	CTCTACCAGGTTTTCCGCCAGCATCTCGGCTGGGTCTTCTAGGGGCAGCG	R			NA	NA							NA				NA
cg04450332	TSLP	-0.482221	-0.330532	hypo	0.00335652	0.0197461	37	5	110408780	5	110436679	35622423	CCTCTCCCTAAATTAAAACAAAAATATTATCCCAAACTAAACRCAACCCC	NA		II			GAGGTGCCTGGGCTCCGGGACGCCGCCGCCGGGGGAAAGGGGACATCTGGGCTGTCAGAG[CG]GGGCTGCGCCTAGCTTGGGACAACACTTCTGTTCCAATTTAGGGAGAGGAAGTCTCTATC	CGGGGCTGCGCCTAGCTTGGGACAACACTTCTGTTCCAATTTAGGGAGAG	F			NA	NA							NA				NA
cg09260225	FRS2	-0.41821	-0.214976	hypo	0.00363428	0.0465452	37	12	69863995	12	68150262	24734488	AAAATAAAACAACTCAAACAACAATTAAAACAAAAAATACAACAATAACC	NA		II			ATTAGCTGGCTGGAGTAAAACAACTCAAACAGCAGTTAAAGCAAAGGGTGCAGCAGTAGC[CG]GGGAATCGAGGAGGCGCGGGGCGGAAAGGGTTAGTTAGGAGCCCAGAGGCTGATCTGTGG	GAGTAAAACAACTCAAACAGCAGTTAAAGCAAAGGGTGCAGCAGTAGCCG	R			NA	NA							NA				NA
cg12484487	C18orf21	-0.651229	-0.181394	hypo	0.00374354	0.0334226	37	18	33552551	18	31806549	27626487	CCAAACTCAAACTACTTCCAAAAACAAACACCATAAACAAACAAATTCCA	33624329	CCGAACTCAAACTACTTCCGAAAACAAACACCGTAAACAAACAAATTCCG	I	A	Red	GCGGGTGGGGCCGCCTCCCGGCTGGGCACGCCTCCAAGCCAGACTGGACGCGAAGGAAAC[CG]GAACCTGTCTGCCTACGGTGCCTGTTTCCGGAAGCAGCTTGAGTCCGGACACCAACGACG	CGGAACCTGTCTGCCTACGGTGCCTGTTTCCGGAAGCAGCTTGAGTCCGG	F	rs4573997		NA	NA	NM_031446	TSS200	chr18:33552151-33552952	Island			NA	18:31806162-31806936	18:33551416-33553289	Promoter_Associated	NA
cg09968723	BAI1	-1.33413	-0.603386	hypo	0.00376691	0.0338102	37	8	143545789	8	143542791	33656386	ACAAAACACAAACACCTTAACCACCTTCATATAAAAAATATAACACCACA	31659353	ACAAAACACGAACGCCTTAACCACCTTCATATAAAAAATATAACGCCGCG	I	A	Red	CGGCCGCCGTGTTCCCGGCCAACGCCTCGCGCTGCTCCTGGACGCTACGCAACCCGGACC[CG]CGGCGCTACACTCTCTACATGAAGGTGGCCAAGGCGCCCGTGCCCTGCAGCGGCCCCGGC	CGCGGCGCTACACTCTCTACATGAAGGTGGCCAAGGCGCCCGTGCCCTGC	F			NA	NA	NM_001702	1stExon	chr8:143545445-143546178	Island			TRUE	8:143542513-143543641			NA
cg26152017	UNC5B	-0.424343	-0.190179	hypo	0.00395529	0.0434083	37	10	73004558	10	72674564	13730413	TCCTACAAATCCTAAAAACACCCTATATACATACATACATACCTATATAC	NA		II			TGCCAGCAAGGTCCTGCAGGTCCTAGGGACACCCTGTGTGCATGCATGCATGCCTGTGTG[CG]CCGAACTGGTTGGCGGCGGGGGCGTGCTGGCGTGCTTGTGTGACTGTGGGCGACCATGGC	CCTGCAGGTCCTAGGGACACCCTGTGTGCATGCATGCATGCCTGTGTGCG	R			NA	NA	NM_170744	Body					TRUE	10:72674564-72674617			TRUE
cg08549573	SRRM3	0.325263	0.142486	hyper	0.00432974	0.0395329	37	7	75914927	7	75752863	40787472	TAAAATAAAACTCRAAACCTAAAATAACCTATAATCAACTTTTTCTTCCC	NA		II			CTGGCCGCTGCTGGGATGGGGCTCGGGGCCTGGGATGGCCTGTAATCAGCTTTTTCTTCC[CG]GCAGCGCCGCAAGCGTCCTATTCCATACTACCGGCCCAGCCCCTCTTCCTCCTCCAGCTG	GGGATGGGGCTCGGGGCCTGGGATGGCCTGTAATCAGCTTTTTCTTCCCG	R			NA	NA	NM_001110199	Body	chr7:75911818-75912496	S_Shelf			NA	7:75752863-75753002			NA
cg10335230		-0.636829	-0.238459	hypo	0.00439005	0.0488197	37	11	134628434	11	134133644	74627494	CAAATACCACAACCTTTCAATAAAACACTCTAACTCCCAAAAAACCCTCC	NA		II			CACAGGCACAAGCCGTCTGCTCTCCAGGTTCAGCAGGGGCTTCTTTCCCATGCCTGGCCC[CG]GAGGGTCCCCTGGGAGTCAGAGTGCTCCACTGAAAGGTTGTGGCATCTGGAGGGTCCCCC	AGATGCCACAACCTTTCAGTGGAGCACTCTGACTCCCAGGGGACCCTCCG	F	rs1944889		NA	NA			chr11:134632045-134632987	N_Shelf			NA				NA
cg19204924	ZNF826	-1.74433	-0.657022	hypo	0.00440866	0.0346219	37	19	20576478	19	20368318	52618403	AACCCTACAAACCTAAAAAATATAACAATACTATTCCCAACACCTCCAAC	NA		II			TTGTCACATTTTATACTTTTCTACAGTTTCACACTAGTATAATTTTTTTATGTATAGAAA[CG]TTGGAGGTGTTGGGAACAGCACTGTCACATCTTTCAGGTTTGCAGGGTTCCTCTTCAGCA	CGTTGGAGGTGTTGGGAACAGCACTGTCACATCTTTCAGGTTTGCAGGGT	F	rs76119325		NA	NA	NM_001039884	3'UTR					NA				NA
cg12009516	EXOC3L2	0.297579	0.216268	hyper	0.0047116	0.0281286	37	19	45737880	19	50429720	19722503	ATAACACTACTATACAAAACCCTACAACACAAACTATAAACACTAATACA	49785373	GTAACGCTACTATACGAAACCCTACAACGCGAACTATAAACGCTAATACG	I	C	Grn	AGCTGCGCCACCGCGCCAGCCCCGGCGCACGCTCCCGGCCCGGGGCCCGCCAGCGTCTCG[CG]CACCAGCGCCCACAGCTCGCGCTGCAGGGCCTCGTACAGCAGCGCCACGTCCCGCGCCCG	GTGGCGCTGCTGTACGAGGCCCTGCAGCGCGAGCTGTGGGCGCTGGTGCG	F			NA	NA	NM_138568	TSS1500	chr19:45737482-45738145	Island			NA	19:50428993-50429985			TRUE
cg23821329	VIM	-0.949835	-0.244084	hypo	0.00487024	0.0160111	37	10	17269643	10	17309649	36691375	CTAAATCACRAAAAAACTAATTTACATAATCTCCTTTTATCTCCCTTAAC	NA		II			TTCAATTGCTACTAAATCACGAGAAGACTGATTTACATAGTCTCCTTTTATCTCCCTTGG[CG]GGTAAGTACTCAGCTCTGCTCGTTACTAATATTGAAACAACAGCCCTTGAATTGAGTGAT	CGCCAAGGGAGATAAAAGGAGACTATGTAAATCAGTCTTCTCGTGATTTA	R			NA	NA	NM_003380	TSS1500	chr10:17270430-17272617	N_Shore			TRUE				NA
cg10094651	IGFBP3	-0.929186	-0.258671	hypo	0.00502336	0.0489009	37	7	45961778	7	45928303	33713466	AATAATCCTTTAATAAACAATTTTCATTATCATTTTTTAAAAACRACTTC	NA		II			GTAATTAACCAAATAGTCCTTTAATAGGCAATTTTCATTGTCATTTTTTGAAGGCGACTT[CG]TATTACTGTATTCTCGATGCGTTGGGATTCTAGCTTATCTCTGCAATCTAAACACTTTTC	CGAAGTCGCCTTCAAAAAATGACAATGAAAATTGCCTATTAAAGGACTAT	R			NA	NA							NA				NA
cg16788322	PPAPDC1A	-0.737227	-0.272563	hypo	0.00512783	0.0497992	37	10	122216260	10	122206250	16720431	RAAAACAAAATTAACCAAAACTACCCTAAACCCTAAAAAATCCCCAAAAC	NA		II			GGGCCGAACACGGGAGCAAGGTTGGCCAGGGCTGCCCTGAGCCCTGGAGAATCCCCAGAG[CG]ATCGTCCACTACATGCCCACGTGCGTGCGTGTGCCAGGGAGCGAGAGCCCGGACAGCGGG	CGCTCTGGGGATTCTCCAGGGCTCAGGGCAGCCCTGGCCAACCTTGCTCC	R			NA	NA	NM_001030059	TSS1500	chr10:122216259-122217377	Island		DMR	NA	10:122206118-122207504			TRUE
cg12166018	PARP6	-0.13317	-0.338368	hypo	0.0052414	0.00931963	37	15	72564196	15	70351250	14732486	AAAACCTTTATAATCCAAACTTAAAACTCATTTACATTTAACTTATTCTC	NA		II			GAGTGTCCAGAGAAGGTGTTAAAACTCAGCGGCTAATATAGAACGCTTTATGAGTTTCCA[CG]AGAATAAGTCAAATGTAAATGAGCCTCAAGTCTGGATCACAAAGGTCTTTCCCTAGGTCC	AGACCTTTGTGATCCAGACTTGAGGCTCATTTACATTTGACTTATTCTCG	F			NA	NA	NM_020214	TSS1500	chr15:72564442-72565165	N_Shore	low-CpG:70351149-70351276		NA				NA
cg03196220	USP37 (with UBE)	-1.06063	-0.216375	hypo	0.00530854	0.0263016	37	2	219433438	2	219141682	71725427	CCTAATTAACAATCCCAAAATATATCCTTTACCCCTTAAAATTTAAAACC	NA		II			CTCTGGAAATAACTGCTCAAAGCCAGAAGTTGCGGGGACTAGTGGTCGCGGACGTCCTTC[CG]GTCCTAAATCTTAAGGGGCAAAGGACATACTCTGGGACTGTTAACTAGGCCCTGGAGGCG	CGGTCCTAAATCTTAAGGGGCAAAGGACATACTCTGGGACTGTTAACTAG	F			NA	NA							NA				NA
cg09450024	EXOC3L2	1.02143	0.727898	hyper	0.00548594	0.0389548	37	19	45737623	19	50429463	12651404	AACCAAACAACTAAAAACACTACAAACACAACTACTAAAAAATATAACCA	12675339	AACCGAACAACTAAAAACGCTACGAACGCGACTACTAAAAAATATAACCG	I	T	Red	GGTAGACGCCGAAGGCGCCCAGGCCGGCGGGGTAGGCGGGCGCCAGGCGGCCCCGCACCA[CG]GCCATATCCTCCAGCAGCCGCGCCCGCAGCGCCTCCAGCTGCCCGGCCAGGCCCCCGGGC	CGGCCATATCCTCCAGCAGCCGCGCCCGCAGCGCCTCCAGCTGCCCGGCC	F			NA	NA	NM_138568	TSS200	chr19:45737482-45738145	Island			NA	19:50428993-50429985			NA
cg17497560	EFNA5	-0.667179	-0.21105	hypo	0.00555196	0.0248006	37	5	107007776	5	107035675	22803416	CCTAAACTACTCRTACTACTACTACTACACTCAAATTTATTTATTTTCCC	NA		II			TTAGGCACAGCAGCAACAGAGGTGAAAACCACAAACCGAATCCTAAAACCCCTACCCAGG[CG]GGAAAATAAATAAACTTGAGTGCAGCAGCAGCAGCACGAGCAGCCCAGGAGGAATTGAAA	CTGGGCTGCTCGTGCTGCTGCTGCTGCACTCAAGTTTATTTATTTTCCCG	F			NA	NA	NM_001962	TSS1500	chr5:107005130-107008191	Island	high-CpG:107035456-107036107		NA	5:107035535-107035714	5:107007624-107010005	Unclassified	NA
cg12198913	TP53I11	-0.379756	-0.409619	hypo	0.00574466	0.002394	37	11	44972718	11	44929294	51670401	AATAATATAATTTACCCATCTACATTAATCATCCCAAAAAAAAAACACCA	20614374	AATAATATAATTTACCCATCTACGTTAATCGTCCCAAAAAAAAAACACCG	I	T	Red	CGGGGAGACCCTGGCGTGGCCCGCGCCGCCCAGGATGACTTTCCTGGCAAGTTCTGCAGA[CG]GTGCCCCTTTCTTGGGACGATCAACGTAGATGGGCAAACCACACCATCTTAAATAGCCTT	CGGTGCCCCTTTCTTGGGACGATCAACGTAGATGGGCAAACCACACCATC	F			NA	NA							NA				NA
cg15109851	FSTL1	-1.57045	-0.500479	hypo	0.00606953	0.0315789	37	3	120169821	3	121652511	72751394	CAAAACAAAACAACAACAACAAACTATAAACAAAAATAAAAACTCCACCA	17665356	CGAAACAAAACGACGACAACGAACTATAAACGAAAATAAAAACTCCGCCG	I	A	Red	CTCCTGGGGGCGCGGGGCAGGACGGCGGCAGCGAGCTGTAAGCGGAGGTGGGAGCTCCGC[CG]ATCGCCAGCCTCGGAGGAAATGCGACCTCCCCTCGCCGCCCCTTAAGACCTCTCCTTCCC	CGGCGGAGCTCCCACCTCCGCTTACAGCTCGCTGCCGCCGTCCTGCCCCG	R			NA	NA							NA				NA
cg26091928	FLYWCH2	-0.591661	-0.223483	hypo	0.00612645	0.0432958	37	16	2933043	16	2873044	44692391	AAACCCRAAAATCRCAATAAAACCCAACCCACTAATACTAAAATAACCTC	NA		II			AATCCGTGAGGAAGCCCGGGGGTCGCAGTGAAGCCCAACCCACTGGTGCTGGGATAACCT[CG]CCCGCAACCCGGATCCAGGCCGCAGGTCCCCCGAGGCTCCGCCCCTGACGGCGACACTCA	AGCCCGGGGGTCGCAGTGAAGCCCAACCCACTGGTGCTGGGATAACCTCG	R		rs2285823	NA	NA							NA				NA
cg05307908	RELL1	-0.053526	-0.142814	hypo	0.0063374	0.0178684	37	4	37687729	4	37364124	38640505	CAACCAATTATTCAATACCRAAATCCCRCRACTATACCAAAAAACAAAAC	NA		II			CCGCCGCGGGACAGCCAGTTGTTCAGTGCCGGGATCCCGCGGCTGTGCCAGAAAGCAGGA[CG]CCGCGGGGCTGCCGTCCCGACCCCTCGCTTCCTTCCGCGCTCCCGGGACCGGGCTCAGCA	AGCCAGTTGTTCAGTGCCGGGATCCCGCGGCTGTGCCAGAAAGCAGGACG	R			NA	NA							NA				NA
cg03855973	SENP6	0.393659	0.304344	hyper	0.00633829	0.00535717	37	6	76315197	6	76371917	69639420	CTTCAATACTATATAAAATAACTTCCCCATCATTACTATTTATATCTTCC	NA		II			GCACCTGAAACATATTTGTTGTTAATGAAATAAACCAGATGATAAACAGTATGATAAATA[CG]GAAGACATAAACAGCAATGATGGGGAAGCCATTTTACATAGCATTGAAGTCAAGAAAGGC	CGGAAGACATAAACAGCAATGATGGGGAAGCCATTTTACATAGCATTGAA	F			NA	NA							NA				NA
cg08339762	ZNF506	-0.944755	-0.287584	hypo	0.00634433	0.00836356	37	19	19932637	19	19793637	12715410	TAACTCAAAACCTAAAAAAACRAAACCTCAAACATTATCCAATCAAAAAC	NA		II			AAGCCGGAAACCGTCCTGTTCGCTACAGCTGCGTGGCTGATTGGACGGTTTCCAGCCCAG[CG]TCCCTGATTGGATAATGCTTGAGGCCCCGCCCCCTCAGGTCCTGAGTTACAGAAGACGTG	AACTCAGGACCTGAGGGGGCGGGGCCTCAAGCATTATCCAATCAGGGACG	F			NA	NA							NA				NA
cg22482502	KCND3	-0.595093	-0.225168	hypo	0.00640158	0.0486494	37	1	112525384	1	112326907	33704377	CTCCTATCTCCCAAAATTTACTAAACTAACTCCAAACTAATATACCTAAC	NA		II			GCCAGGCCGCAACTCCGGCCGCCATGGTGACTCCAGCTCTTGGGCCGGCAGCCGCGCGGA[CG]CTAGGCACACCAGCTTGGAGTTAGTTCAGCAAACCCTGGGAGACAGGAGGGGAGAGAGAG	CGCTAGGCACACCAGCTTGGAGTTAGTTCAGCAAACCCTGGGAGACAGGA	F			NA	NA							NA				NA
cg01879488	CD44	-0.485205	-0.256245	hypo	0.00666315	0.0496482	37	11	35160498	11	35117074	19679458	CCRTACTCTACTAAAACTATAAATAATCRAAACTACCAAAAACRTAAATC	NA		II			CTGGGCGCAGGGGCCAGTGGGGCTCGGAGGCACAGGCACCCCGCGACACTCCAGGTTCCC[CG]ACCCACGTCCCTGGCAGCCCCGATTATTTACAGCCTCAGCAGAGCACGGGGCGGGGGCAG	CGTGCTCTGCTGAGGCTGTAAATAATCGGGGCTGCCAGGGACGTGGGTCG	F			NA	TRUE							NA				NA
ch.3.360440R	ANKRD28	-0.688586	-0.299577	hypo	0.00678231	0.0227464	36	3	15726373	3	15701376	67751326	TAAAAATAAAAATCTAAAAAAAACTTCAAACTACATAATAACTCATACCT	NA		II			GTCTTGAACTCCTGGCATCAAGTGATCCTCCCACCTCAGCCTCCCAAAGTGTTGGGATTA[CA]GGCATGAGCCACCATGTAGCCTGAAGTTTTTCTTAGATCCTTATTTCCACAAATATTTTG	CAGGCATGAGCCACCATGTAGCCTGAAGTTTTTCTTAGATCCTTATTTCC	F			NA	NA	NM_015199	Body					NA				NA
cg14927929		-0.645351	-0.260086	hypo	0.00691361	0.0088125	37	11	59328007	11	59084583	66641508	AATAAACRAATTCCTAAACTCTTCTTTTATATATAATCCAATCCAATTCC	NA		II			AGGTGCAAGGTGGTGAACGAGTTCCTGGGCTCTTCTTTTGTGTGTGATCCAATCCAATTC[CG]ATGCAGAAATCCGGCGAGGGCTGGGAGGAGGCTAAGTCGGGCGTGGGGAGGAAGGGTGAT	CGGAATTGGATTGGATCACACACAAAAGAAGAGCCCAGGAACTCGTTCAC	R			NA	NA			chr11:59328137-59328507	N_Shore			NA	11:59084439-59084627	11:59327760-59328910	Promoter_Associated	NA
cg11412248	CHRNB4	-0.599991	-0.438402	hypo	0.00716912	0.00843774	37	15	78930962	15	76718017	13723499	CAATATATACCCATAACTACRCCTATATTTATACTTATAAATATATAACC	NA		II			GCTGTCCCGGGCAGTGTGTGCCCATGACTGCGCCTGTGTTTGTACTTGTGAGTGTATGGC[CG]GGGGGCCGGGGGGGTGGTGCACTGAAGGGTGGGAATAAACAGCAGGGATACTGGGGACTG	AGTGTGTGCCCATGACTGCGCCTGTGTTTGTACTTGTGAGTGTATGGCCG	R			NA	NA	NM_000750	Body	chr15:78933187-78933821	N_Shelf			NA		15:78930264-78931616	Promoter_Associated	TRUE
cg01174459	C12orf75	-0.675655	-0.259983	hypo	0.00720956	0.010359	37	12	105761853	12	104285983	22696374	TTTCTTATTATAATTCTAACTCCTAACTCTTTACCATATCCATACTAAAC	NA		II			TTATGCAGGAAGGAATAGTAAGAATCAGAGAATAAGTTAACAGATTGGTTTTACAAAACA[CG]TTCAGTATGGACATGGCAAAGAGCTAGGAGTTAGAATTATAATAAGAAACAAGAACAACG	TTCTTATTATAATTCTAACTCCTAGCTCTTTGCCATGTCCATACTGAACG	F	rs78549600		NA	NA	NM_001145199	3'UTR					TRUE				NA
cg06212631	GORASP2	-1.01597	-0.298047	hypo	0.00732275	0.0263687	37	2	171785547	2	171493793	16640460	ATCTAATCCAATCCAAAACCCCRTAACAAAACRCCAAAACTAAAAAAAAC	NA		II			CGTCTGCATAAATCTAGTCCAATCCAGGGCCCCGTAGCAAGGCGCCAAAGCTGGGGGAAG[CG]CATTTCTGTTCTCTCGCGAGCACGACGCGGTGCCTCCCAGTCCTCCTCCGGCCCTCCCTC	CGCTTCCCCCAGCTTTGGCGCCTTGCTACGGGGCCCTGGATTGGACTAGA	R			NA	NA	NM_015530	TSS200	chr2:171785474-171786399	Island			NA	2:171493612-171494751	2:171784828-171786187	Promoter_Associated	NA
cg02262037	FAM172A	-0.69672	-0.163239	hypo	0.00732325	0.0441535	37	5	92967963	5	92993719	39750397	TATTACCACTCAAATCTCAAATCAAAAATATTCTTCACCCAATTAAAACC	NA		II			CAATAGGGGATGTGAAGAGAATGAAGGGGAGGATGAGGTGGGAAGGAGAAAGAAGGCCAT[CG]GTTTCAACTGGGTGAAGAACACTTTTGACTTGAGACCTGAGTGGCAACAAGGAGCCAGGT	CGGTTTCAACTGGGTGAAGAACACTTTTGACTTGAGACCTGAGTGGCAAC	F			NA	NA							NA				NA
cg08899632	ZFP64	-1.03081	-0.247698	hypo	0.00745383	0.0143031	37	20	50809000	20	50242407	37628485	AAAAACRAACATTTCTAAATTCCCAAATAATACCCCTAATATTAATCRAC	NA		II			GGGCGAGGCGTGAGAACGAGCATTTCTAAGTTCCCAGGTGATGCCCCTAGTGTTGGTCGG[CG]TCCACACTCTGAGGACAGTGACCTCTCTGCTCTGTCCCTCATGTCTTACTACTACTGTCT	CGCCGACCAACACTAGGGGCATCACCTGGGAACTTAGAAATGCTCGTTCT	R			NA	TRUE							NA				NA
cg18836485	RNASE1	-0.396549	-0.265691	hypo	0.00756669	0.035144	37	14	21271018	14	20340858	18606359	TTCCTCTTAAAAACCAAACCCCTTTATAATCTATATAAAATCCACACCCC	NA		II			GGATCTGCAGCTTGGTGTCTGAGAGAGATGGAAGGCCAGTTTCTGCAATCACTCAGCTCC[CG]GGGTGTGGACCTTATACAGATTACAAAGGGGTTTGGCTTCCAAGAGGAAAAGGGTGGGAG	CGGGGTGTGGACCTTATACAGATTACAAAGGGGTTTGGCTTCCAAGAGGA	F			NA	NA							NA				NA
cg19104475	CABP7	-0.43384	-0.225843	hypo	0.00756939	0.0379376	37	22	30116328	22	28446328	39656427	TTAAAACCAAAACTCATAAACCAATAACAACCCCAAAAACAACTAAAACA	36639462	TTAAAACCGAAACTCATAAACCGATAACGACCCCGAAAACGACTAAAACG	I	A	Red	GGAGGGGCGTCCCCAGCCTCGCCGCTGCCGCCGCCGCCCTCCGCAGCCGCGCGCCCCGCC[CG]CTCCAGCCGCCCCCGGGGCCGCCACCGGCCCATGAGCCCCGGCCTCAAAGTTTGCGGCGG	TTGAGGCCGGGGCTCATGGGCCGGTGGCGGCCCCGGGGGCGGCTGGAGCG	F			NA	NA	NM_182527	TSS200	chr22:30116081-30117160	Island		DMR	NA	22:28445886-28447149	22:30115764-30117149	Unclassified_Cell_type_specific	NA
cg23601586	TSEN54	-0.262202	-0.209143	hypo	0.00759458	0.0316188	37	17	73517413	17	71029008	42650395	CACTAACCCACCTCCTCAACCTAAAAATCTAATAAAATATATAAAAAAAC	NA		II			CTTAGGGCCTTAGCACTTGGGTGTGGCTCCGATCCTGGCCCACTGACTGTCCTCTTGGCC[CG]TTTCCTTACACATCCCACCAGATCCCCAGGCTGAGGAGGTGGGTCAGTGGCCCACCCGCT	ACTGACCCACCTCCTCAGCCTGGGGATCTGGTGGGATGTGTAAGGAAACG	F			NA	NA	NM_207346	Body	chr17:73518013-73518383	N_Shore			NA				NA
cg05894754	UNC80	0.456611	0.617488	hyper	0.00760289	0.0333527	37	2	210675440	2	210383685	67653497	RACCAAATTATTTCCTCCCCATTAAAATAACTAATAATTATTCTTCACCC	NA		II			CCTAATCTAATTTACTAACTAGAAACATTTGGGGACTTTAAAGTGTGGGGCAGAGGGTAA[CG]GGTGAAGAACAACTACCAGCTATTCCAATGGGGAGGAAATAATTTGGTCGAACTAATAAT	CGGGTGAAGAACAACTACCAGCTATTCCAATGGGGAGGAAATAATTTGGT	F			NA	NA							NA				NA
cg12573935	CACNB4	-0.749089	-0.259808	hypo	0.00769241	0.0172192	37	2	152956094	2	152664340	31619499	ATATAACTCRCAACTCTAAAAACAAAATTACCAAAACAATACAAAAACAC	NA		II			CGCGACTTCACTCATCAGCCTAATGTGTAAGGCATGGGGTTTTGTGGCTTGCTTTTCGTC[CG]TGTTTTTGTATTGCTTTGGCAATTCTGTCCTTAGAGCTGCGAGTCACACACATCCAGGCA	TGTGACTCGCAGCTCTAAGGACAGAATTGCCAAAGCAATACAAAAACACG	F	rs79079139		NA	NA							NA				NA
cg21186296	PTK2B	-0.51626	-0.192201	hypo	0.00824193	0.0122773	37	8	27182909	8	27238826	15717395	AACCTCTTACCATAAACTCTAAAATAAACRCTACCACCAATTCCCTAAAC	NA		II			ATCCGAGGATCCCATTTGCGGCCGGGGGAATGGCAGAGATCGCCCCCCAGGTCTGCCCGG[CG]CTCAGGGAATTGGTGGCAGCGTCTATTTCAGAGTTTATGGTAAGAGGCTGGAGCCGGCAC	GCCTCTTACCATAAACTCTGAAATAGACGCTGCCACCAATTCCCTGAGCG	F			NA	NA							NA				NA
cg25721257		-0.498538	-0.329216	hypo	0.00825733	0.00608517	37	7	131377085	7	131027625	35798346	CRACCCTAAACTCCRATAAAACCACCTCTATAAATAAATATATACCTACC	NA		II			CTTCCCGGCCACGGCCCTGGGCTCCGATGAGGCCACCTCTGTGAGTGGGTGTGTGCCTGC[CG]GTCGCAGGTCGAGAATGTCTTAATGACTTGTGCCGCGTGTGCGCGCTCGATGAGCAGAGG	CGGCAGGCACACACCCACTCACAGAGGTGGCCTCATCGGAGCCCAGGGCC	R			NA	NA							TRUE	7:131027541-131027675	7:131376308-131378157	Unclassified	TRUE
cg07921818		0.37182	0.292065	hyper	0.00826034	0.0105847	37	17	80664485	17	78257774	42730424	TATCACCCTTTTCCAATACAACRTCCAAAAACATCAAACACATTCACACC	NA		II			ATGAAACTTACTATCACCCTTTTCCAGTGCAGCGTCCAGGGGCATCAAGCACATTCACAC[CG]CGGCGCAGCCGTCACCACCCTCCATCTCCAGGTCTTCTCCATCTCCCCAGACAGAACCTC	ATCACCCTTTTCCAGTGCAGCGTCCAGGGGCATCAAGCACATTCACACCG	R			NA	NA							NA	17:78257774-78257928			NA
cg20219329	MYOM2	-1.85456	-0.375491	hypo	0.00838827	0.0340053	37	8	1994478	8	1981885	36600410	ACACTAAAAAAAAAACTCACATTTCATCCTAATATCATAATTCCTAAACA	64802317	ACACTAAAAAAAAAACTCGCGTTTCATCCTAATATCATAATTCCTAAACG	I	T	Red	ACGTGGTCCCCTGCACTGGAGGAGAGGCTCGCGTTTCATCCTGGTGTCATGATTCCTAAA[CG]TGTCAGGAGCATTCCGGGAGTGGCCGGGGAGCTGGGCTGTGGTGGAAAGTGGGCTGGACG	GCACTGGAGGAGAGGCTCGCGTTTCATCCTGGTGTCATGATTCCTAAACG	R			NA	NA	NM_003970	5'UTR					NA	8:1981826-1981982			NA
cg01824969		-0.536858	-0.258357	hypo	0.00849902	0.0244588	37	8	67875261	8	68037815	40707474	ACTATCTACTCTAAAAACTTCTTAAAAAATTACAAACACTAAAAACATTC	NA		II			GATTCATGCTGTCCTAGTTACCCTAAAGCTGGGAGATACACTGCACTTCCTACCAGACCC[CG]AATGCTCTCAGTGTCTGTAATTCTTTAAGAAGTTCCTAGAGCAGACAGCCCTTGGATCGT	CTGTCTGCTCTAGGAACTTCTTAAAGAATTACAGACACTGAGAGCATTCG	F			NA	NA			chr8:67873388-67875600	Island		CDMR	NA	8:68035897-68038145			TRUE
cg19339179	ALPK1	0.616014	0.274651	hyper	0.00865501	0.0374844	37	4	113324678	4	113544127	40748466	CATCCTATTCTAAAAAACCTAACATCCCCRCAACTACATAATTTAACTCC	NA		II			CTTCTCTGCATTTTGCATCGTTAGGTCTTGGAGAGAGATGCGAGAGGTTTGGGCCCTGAA[CG]GAGTTAAATTATGCAGCTGCGGGGATGCCAGGTCCTCCAGAATAGGATGCTTCGTTTAGA	CGGAGTTAAATTATGCAGCTGCGGGGATGCCAGGTCCTCCAGAATAGGAT	F			NA	NA							NA				NA
cg20135711	ITGB7	2.95784	0.518011	hyper	0.00878342	0.0422296	37	12	53592259	12	51878526	33632450	TTTTTCCTACTATAAAAACAAAATCTTACTTTTTTACCCAATCTTATTTC	NA		II			CGCCTTTTTTTTTTTTCCTACTGTAAAGACAGGGTCTTGCTTTTTTGCCCAGTCTTGTTT[CG]AACTCCTGGCCCCAAGAAATCCTCCTGCCCCAGCCTCCCAAAGTACTGGGATTACAGGCA	TTTTCCTACTGTAAAGACAGGGTCTTGCTTTTTTGCCCAGTCTTGTTTCG	R			NA	NA	NM_000889	Body	chr12:53591254-53591767	S_Shore			NA		12:53592233-53592678	Promoter_Associated_Cell_type_specific	NA
cg16171849	RBP1	-0.345019	-0.168993	hypo	0.00909307	0.00740249	37	3	139254260	3	140736950	65753460	CCCTCCCAACCAAACTTTTCTAACCCTAAACCTTTATACATATAATTCCC	NA		II			CCTCTGAAACTCCCTCCCAGCCAGGCTTTTCTGACCCTGGGCCTTTGTACATGTGGTTCC[CG]CTTACTGGAAAGCTCTTATCCTTTTCTCCACATCTGCCCTAATTAGTCCTTTAAGGCCCC	CGGGAACCACATGTACAAAGGCCCAGGGTCAGAAAAGCCTGGCTGGGAGG	R			NA	NA							NA				NA
cg24219734	CITED2	-0.308576	-0.203016	hypo	0.00921013	0.0428571	37	6	139695859	6	139737552	16677363	AATATAAACATTTCAAAAAAACAAAACAAAAACCTCCAAAACAAACAACA	40707407	AATATAAACATTTCGAAAAAACGAAACGAAAACCTCCAAAACGAACGACG	I	C	Grn	TTGGCCACAGTTAATATAGGCATTTCGGAAAGGCGGAGCGAGAGCCTCCAGGGCGGGCGG[CG]CCAAGACGCGGATTCCGGAACACCGCGAACACCCTGGACCGGGTCCCGGAGCCGCGTCCC	CGCCGCCCGCCCTGGAGGCTCTCGCTCCGCCTTTCCGAAATGCCTATATT	R			NA	NA							NA				NA
cg24098326	TACC2	-0.696924	-0.214777	hypo	0.00930534	0.0259845	37	10	123923050	10	123913040	47792412	AACTCCTATATATAACACAATAATATCATCATCACCAAACAACCCCAACA	70739470	GACTCCTATATATAACACGATAATATCATCATCGCCGAACAACCCCAACG	I	C	Grn	CGCCTCCCCACCCCCAGCCCCGTTTCCGGAGCCCGCGATGGAGCTTTGTGAAGATGCAGG[CG]TTGGGGCTGCTCGGCGATGATGACATCATCGTGTCACACACAGGAGCCGGCTGCCGGGGG	GGCTCCTGTGTGTGACACGATGATGTCATCATCGCCGAGCAGCCCCAACG	F			NA	NA							NA				NA
cg09881240	CSNK1G2	-0.361369	-0.139906	hypo	0.00957341	0.0384738	37	19	1940655	19	1891655	32600393	CCAAATAAAAAAACCCTCTTACCCTAAACCAACTCATTTTCTAACCAATC	NA		II			GCCCAGGAAAGCCAGATGGAAAAACCCTCTTGCCCTGAACCAGCTCATTTTCTGGCCAGT[CG]CCCCTTCCAGCGCCTGTCCCGGAAACCTCGCGGCCTAGCGCGCGCAGCCCGCCGCCTCCC	CAGATGGAAAAACCCTCTTGCCCTGAACCAGCTCATTTTCTGGCCAGTCG	R			NA	NA	NM_001319	TSS1500	chr19:1940303-1941940	Island			NA	19:1891334-1894138	19:1940272-1941400	Promoter_Associated	NA
cg03577502	PRMT10	-1.1701	-0.237	hypo	0.0096045	0.0440387	37	4	148605466	4	148824916	58635446	CTACTACCCATTCCCRCAAAAACRACCACTATACRTAAACATAAAAAAAC	NA		II			TGGGCACGTCACTGCTGCCCATTCCCGCAGGAGCGACCACTGTGCGTGAGCATAGGAGAA[CG]TCTGTGGCAGGACCTGTCCGGTCTTGCGCCCTTTTTTTTTCCCGGCTGAAAGCAGAGCTT	TGCTGCCCATTCCCGCAGGAGCGACCACTGTGCGTGAGCATAGGAGAACG	R			NA	NA	NM_138364	TSS200	chr4:148604954-148605625	Island			NA	4:148824712-148825062	4:148604338-148606087	Promoter_Associated	NA
cg01187920	CARTPT	-0.594596	-0.205267	hypo	0.00974948	0.0451932	37	5	71015162	5	71050918	33643370	ACRTCCTCCTAAACACRAATACCCAACAAAAATAACATCAACAACAAAAC	NA		II			AACGACGAGTTTCAGAACGATGGAGAGCTCCCGCGTGAGGCTGCTGCCCCTCCTGGGCGC[CG]CCCTGCTGCTGATGCTACCTCTGTTGGGTACCCGTGCCCAGGAGGACGCCGAGCTCCAGC	CGTCCTCCTGGGCACGGGTACCCAACAGAGGTAGCATCAGCAGCAGGGCG	F	rs74779288		NA	NA	NM_004291	1stExon	chr5:71014917-71015715	Island			NA	5:71050613-71051506			NA
cg25337069	ETF1	-0.244426	-0.236546	hypo	0.00979751	0.0272417	37	5	137878958	5	137906857	16720488	ACATAAAACCTATAACATCACTTCCTCCACCAAAAACAAAATAAAAAACA	70616444	ACATAAAACCTATAACATCACTTCCTCCGCCAAAAACGAAATAAAAAACG	I	A	Red	TGCAATCCGCTCACATGGGGCCTGTGACATCACTTCCTCCGCCAGGGGCGGAGTGGAAGG[CG]GCAGGCGGAAGGGAGGGGGCCGGTGCGAGTGAGGAGAAGCTGGGCGTCCGCCGCGACTTC	ACATGGGGCCTGTGACATCACTTCCTCCGCCAGGGGCGGAGTGGAAGGCG	R			NA	NA	NM_004730	TSS200	chr5:137878264-137879425	Island	high-CpG:137906464-137906870		NA	5:137906089-137907377	5:137877818-137880020	Promoter_Associated	NA
cg21246271	AP4E1	-0.393646	-0.188971	hypo	0.0102309	0.0266287	37	15	51200259	15	48987551	15724375	ATAAACTCTAAAAAAATAACCTTTCAACTACRACCTACTAAAAAAAAATC	NA		II			GGGCCAGGGGAGTGGGCTCTAGAAGGATGACCTTTCAACTGCGACCTGCTGAGGAGGAGT[CG]GCAAGGGTGGCCGCCGACCAGTTCTCTTTCCCGCCCACCTCCCCAAATCCCAGGAGAAGA	TGGGCTCTAGAAGGATGACCTTTCAACTGCGACCTGCTGAGGAGGAGTCG	R			NA	NA	NM_007347	TSS1500	chr15:51200258-51201270	Island			NA	15:48987419-48988649			TRUE
cg19733833	FAM195B	-0.512796	-0.148578	hypo	0.0104488	0.0215646	37	17	79791331	17	77384620	41713370	ATCTACACACRTAATCCCTATAATAATATCCTAATTACTAAACTCTAACC	NA		II			TCGTGGCGGAAGCTCCGGACCTCCCTGGCCCGAACGGTGAGCGCCGCCGGCCACTGGGAG[CG]GCCAGAGCCCAGTAATCAGGACACCACCACAGGGACCACGTGTGTAGACCCAGGCCCCCT	CGGCCAGAGCCCAGTAATCAGGACACCACCACAGGGACCACGTGTGTAGA	F			NA	NA							NA				NA
ch.2.154349706F		-0.975719	-0.255713	hypo	0.0104821	0.0138421	36	2	154641460	2	154349706	23665403	GAAAACCAAAATCTAAAACTAAAATCTAACCATCTCTCCACAAAACTACT	NA		II			GCCTTGGGGCTCTGGGGAATCTGAGACAACTAGGGACTGAAGTGGTCCCCTGTCACAGTA[CA]GCAGCTCTGTGGAGAGATGGCCAGACTCTAGTCCTAGATCTTGGTTCTCTTCACTAGGTG	CAGCAGCTCTGTGGAGAGATGGCCAGACTCTAGTCCTAGATCTTGGTTCT	F			NA	NA							NA				NA
cg02523424	CBX7	-1.50948	-0.289171	hypo	0.0106784	0.0480662	37	22	39548724	22	37878670	20614484	AAATTCCAATAAAAACAAAACTCAAAAACAAAACTAACCCTCAAAACACA	21661474	AAATTCCGATAAAAACGAAACTCGAAAACGAAACTAACCCTCAAAACGCG	I	A	Red	AGCGAGCGCGCGCAAGGAGGGGGCGGGGCGGGAGCGCGCGGAACGGCCGCGGGCTCGGCT[CG]CGCCCTGAGGGTCAGCTCCGCCCCCGAGCCCCGCCCCCATCGGAACCCCGCCCCCGGGGC	CGCGCCCTGAGGGTCAGCTCCGCCCCCGAGCCCCGCCCCCATCGGAACCC	F			NA	NA	NM_175709	TSS200	chr22:39548613-39549666	Island			NA	22:37877959-37879580	22:39548135-39549801	Promoter_Associated	NA
cg11214001	CAST	0.401817	0.412532	hyper	0.0107716	0.0129592	37	5	96078430	5	96104186	41620487	ATCAACTCTAAAATCAATACCTCATCRACTTCCTTAATTAAACRAAAATC	NA		II			TGATCAAGCACTCGAGGCTCTGTCGGCTTCACTGGGCACCCGGCAAGCAGAACCTGAGCT[CG]ACCTCCGCTCAATTAAGGAAGTCGATGAGGTACTGACCTTAGAGTTGATTTACAAAGCTT	CGACCTCCGCTCAATTAAGGAAGTCGATGAGGTACTGACCTTAGAGTTGA	F			NA	NA							NA				NA
cg05228196	ABCC4	0.232126	0.339262	hyper	0.01085	0.0244127	37	13	95901718	13	94699719	65784315	ACTACCTAATAACTTCTACCTACAATAAAATAATAAACTTTCAATACCCC	NA		II			ATGGGGAACCCACTGCCTGGTGGCTTCTGCCTGCAGTGAAATGGTGGGCTTTCAATGCCC[CG]TAAGATTGGAGCACACACTGCAGGGGTATCCAAGTTATGTTCAGGATTCCGGAAACCTCC	CGGGGCATTGAAAGCCCACCATTTCACTGCAGGCAGAAGCCACCAGGCAG	R			NA	NA							NA				NA
cg20594809	LHX8	-0.59768	-0.287313	hypo	0.0109551	0.0301357	37	1	75594531	1	75367119	13716424	AACTACAAAAACTCCAAAAATAAATACAACTACCTATAACCACCTCTATC	NA		II			AAACCAGCGACAAAGGAGATGAAAAAGGTGTTCATTGTGCATCCTTGGGCCTAGTTGCCA[CG]ACAGAGGTGGCTACAGGCAGCTGCACTCATCTCTGGAGCCTCTGCAGCCCAGGGAGGTGC	GCTGCAGAGGCTCCAGAGATGAGTGCAGCTGCCTGTAGCCACCTCTGTCG	F			NA	NA	NM_001001933	5'UTR	chr1:75595813-75596162	N_Shore		RDMR	NA				NA
cg04376092	TRAF3IP1	0.536944	0.31172	hyper	0.0112039	0.00284897	37	2	239228826	2	238893565	58679310	CRACTACCTAAAAACTAATTAAAAACAAAATAACCTCCAAAATCTATACC	NA		II			TAGTGCCGTCCCCTCCGATGAACCAGTGCCTTCGAAAGCCCTTGAGATTTGGGAAACAGG[CG]GCACAGATCTTGGAGGTTACCTTGTTCTTAATCAGTCCTCAGGCAGTCGCCTCTAACGCG	CGGCACAGATCTTGGAGGTTACCTTGTTCTTAATCAGTCCTCAGGCAGTC	F			NA	NA							NA				NA
cg02882487	EXTL3	-0.416341	-0.194198	hypo	0.0112401	0.0263887	37	8	28560658	8	28616577	70697501	CACAATTCTAACTCTTCCAAAAAACACTTAAACTCRATTCTCTCTTACTC	NA		II			ATCCTGTGGGAATTTCCCATTCGTTTGCTTGTGGGGAGCCGGAGGAATCATAAGAACTCA[CG]AGCAAGAGAGAATCGAGCCTAAGTGCTTTCTGGAAGAGTCAGAATTGTGGCTCTTCAGAC	CGAGCAAGAGAGAATCGAGCCTAAGTGCTTTCTGGAAGAGTCAGAATTGT	F			NA	NA	NM_001440	5'UTR	chr8:28558588-28559960	S_Shore			NA	8:28616577-28616649			NA
cg13894301	KLF4	-0.614549	-0.3937	hypo	0.0113492	0.0149906	37	9	110252451	9	109292272	40611427	CATTATCAACTCCCTAAATTCAAAACCCACAAAAACTAATAAAATCAACA	18652322	CATTATCGACTCCCTAAATTCGAAACCCGCGAAAACTAATAAAATCAACG	I	A	Red	CGTACTCACCGCCATTGTCGGCTCCCTGGGTTCGAAGCCCGCGAAGACTGGTGGGGTCAG[CG]GGCGGCACGGTCACGCGTCCGCACCCCTGCTAGCATACGCGCTTGCCGCGCTGTCTGCGC	CATTGTCGGCTCCCTGGGTTCGAAGCCCGCGAAGACTGGTGGGGTCAGCG	R			NA	NA	NM_004235	TSS1500	chr9:110249748-110252660	Island			NA	9:109291513-109292615	9:110251887-110252763	Unclassified	NA
cg08740729	C20orf117	-0.23234	-0.379052	hypo	0.0113572	0.00871724	37	20	35491708	20	34925122	20623331	TCTTTTTCCTCTCCAAAACAAACACAAATACAAACACAAACTAAAAACCA	71620394	TCTTTTTCCTCTCCGAAACAAACGCGAATACAAACGCGAACTAAAAACCG	I	C	Grn	GCGCGCGGTGGCTCTTTTTCCTCTCCGGGGCAGGCGCGGGTGCAGGCGCGGGCTGGGGAC[CG]CAGCCCCGGACCGGGGGCTCGGCCGCCGGCGCCTCCATCGCGGCCTCCCTCGGCCTCAGC	TCTTTTTCCTCTCCGGGGCAGGCGCGGGTGCAGGCGCGGGCTGGGGACCG	R			NA	NA	NM_080627	1stExon	chr20:35491001-35492805	Island	high-CpG:34924938-34925932		NA	20:34924373-34926181	20:35490915-35492805	Unclassified	NA
cg26031613	KLC1	-2.2825	-1.41734	hypo	0.0114363	0.0124473	37	14	104095156	14	103164909	31688355	TAAAATAAAACAAAAACCCAATAATAACAACTACAACCAAACCTACACCA	61671416	TAAAATAAAACGAAAACCCAATAATAACGACTACGACCGAACCTACACCG	I	T	Red	CGGGCCTGGGAGTGGGGTGGGGCGGGAGCCCAGTGGTGGCGGCTGCGGCCGGGCCTGCAC[CG]TCCCCGGCCGCATTCTGGTAGGGCCCACAGTCCGGCTGGAAGGGAAGCTGCCGAAGCGCT	CGGTGCAGGCCCGGCCGCAGCCGCCACCACTGGGCTCCCGCCCCACCCCA	R		rs34975136	NA	NA							NA				NA
cg18876494	RAP1B	-0.310333	-0.151359	hypo	0.0120645	0.0352217	37	12	69004196	12	67290463	61806323	TAACCAAAAAATAACAAAAAACACACATTTTCTACACCTAAAACTCCCCA	56732396	TAACCGAAAAATAACGAAAAACGCGCATTTTCTACACCTAAAACTCCCCG	I	A	Red	TTGTCAATCCAGGAGAAAAGGCATCTCAAGAATGGAAAGACTTGCTGGCCCAGGCTCCCT[CG]GGGAGCTCTAGGTGTAGAAAATGCGCGCTCTCCGTTACTTCTCGGTTACTTTGCCCAGCA	CGGGGAGCTCTAGGTGTAGAAAATGCGCGCTCTCCGTTACTTCTCGGTTA	F			NA	NA							NA				NA
cg19328682	MBD1	-1.43889	-0.180687	hypo	0.012139	0.0214322	37	18	47807700	18	46061698	59735369	CRACCTAATACCAAACTAATAAAACAACCTTAAAACTAAACRTAAAAAAC	NA		II			GCCCTTCATTCCTCCCCGTCAGCGTTCTGAGCCACAATTCCTTCCCATCCTCCGCCTGAG[CG]CTCTCCACGTCCAGCCCCAAGGCTGTCTCACCAGTTTGGCACCAGGCCGGTATCTTCCGC	GGCCTGGTGCCAAACTGGTGAGACAGCCTTGGGGCTGGACGTGGAGAGCG	F			NA	NA							NA				NA
cg22041417	TPM4	-1.66188	-0.308846	hypo	0.0122393	0.0308667	37	19	16178195	19	16039195	58661489	TTTTTTCTTCCTTTAAAAAAATCCTAAATCCAAATAAAACRAAAACTACC	NA		II			TAGGACCTTTTTTTTTTCTTCCTTTAAGAAAATCCTAGGTCCAAATAAGGCGAGGGCTGC[CG]GGAGCACGGTGAGCTGGCCAAGTCCTCCTGAGCAAGCGAGTGGCGGCTGGCCCGGCCGGC	CGGCAGCCCTCGCCTTATTTGGACCTAGGATTTTCTTAAAGGAAGAAAAA	R			NA	NA	NM_001145160	TSS200	chr19:16178396-16178609	N_Shore			NA	19:16039185-16039947	19:16177987-16178319	Unclassified_Cell_type_specific	TRUE
cg13046688	ABHD12B	0.432401	0.422678	hyper	0.0124578	0.0436743	37	14	51340344	14	50410094	23716370	AAATCCTATTAATATACAATTTAACAAATACAATCAAAACATTCTACCAC	NA		II			CTCTGCAGGGGCCCAGTCACCTAGAACCCATGCCTCCCAGCTCTGGGTTGGATCTGAACA[CG]TGGCAGAATGTCCTGATTGCACTTGTCAAACTGCATATTAACAGGACTTCTCTCCCAGAT	CGTGGCAGAATGTCCTGATTGCACTTGTCAAACTGCATATTAACAGGACT	F		rs75332612	NA	NA							NA				NA
cg26754214	FAM89B	-0.895789	-0.230418	hypo	0.0124786	0.0269567	37	11	65339691	11	65096267	38629320	AAATCAAAAAACTAACAAATCCACACTTAATACCTAACRTACCACCTAAC	NA		II			ATCCCATCTCATGCCCACCCCAGGTACTCAGACACCGACAGGAGTTTGTGGTGACCCCAG[CG]TCAGGTGGCACGTTAGGCACCAAGTGTGGACTTGCCAGTCTCCTGACTCCACTGTTAGAT	AGTCAGGAGACTGGCAAGTCCACACTTGGTGCCTAACGTGCCACCTGACG	F	rs73490434		NA	NA							NA				NA
cg01856141	NEK4	-0.217532	-0.188896	hypo	0.0125894	0.0209671	37	3	52804944	3	52779984	70678503	CTCTATAACCATCCTTTAAAAACACAAAAACATACACAAAACTACTCCCA	35604407	CTCTATAACCGTCCTTTAAAAACGCAAAAACATACGCAAAACTACTCCCG	I	A	Red	GCCCGGGCGGGATTGCTGGGGCCCGGCCCGCGACGACGCCGCTGCCATAGCGATCCGGGC[CG]GGAGCAGTTCTGCGCATGCTCCTGCGTCCCCAAAGGACGGCCATAGAGCGGACGCCACGA	CTCTATGGCCGTCCTTTGGGGACGCAGGAGCATGCGCAGAACTGCTCCCG	F			NA	NA							NA				NA
cg07031243	BECN1	-0.63389	-0.364466	hypo	0.0128453	0.00468414	37	17	40976230	17	38229756	12797421	TAAAAACAAAACAATAATAATTCTAAAAACCTCACTCCAAAACCAACCCA	63708383	TAAAAACAAAACGATAATAATTCTAAAAACCTCGCTCCGAAACCGACCCG	I	A	Red	CACCTCGGGAGCCCGGAGCCCGTCACCCAAGTCCGGTCTACCGCGGAGGCACTGTGGCCT[CG]GGTCGGCCCCGGAGCGAGGCCTCCAGAACTACCATCGCTCTGTCTTCAGCGACTTCCCGG	CGGGTCGGCCCCGGAGCGAGGCCTCCAGAACTACCATCGCTCTGTCTTCA	F	rs73983761		NA	NA							NA				NA
cg18779092	NDUFA9	-0.474455	-0.379149	hypo	0.0130242	0.0147659	37	12	4757717	12	4627978	53635478	ACAAAAACTTAAACTAATACAAACACCTAAATATACATTCCAAAAAACRC	NA		II			GTCACTTTTGAGCAGAGACTTGAGCTGGTGCAGACACCTGAGTGTGCATTCCAGGAAACG[CG]AACAGCAGGCGCAAGGGTCCCTATGAGAGAATGTGCTTGGCGGGCTCGACGCACATTTAT	CGCGTTTCCTGGAATGCACACTCAGGTGTCTGCACCAGCTCAAGTCTCTG	R			NA	NA	NM_005002	TSS1500	chr12:4758177-4758431	N_Shore			NA		12:4757628-4758820	Promoter_Associated	TRUE
cg16109415	C7orf53	0.373307	0.268368	hyper	0.0130904	0.0324558	37	7	112120785	7	111908021	74748448	ATAAAATAAAATACTTCCTTCACCTATAATAAATCTATATCCATAAAATC	NA		II			AAAGGCGGCCGATGAGATGGAGTGCTTCCTTCACCTGTGGTGGGTCTGTATCCATGAAAT[CG]CCCACTCACAATCGCTTTTTGTAGCTACTGGAAGCACTAGGCGTCTGACCTGCCATCATC	TGAGATGGAGTGCTTCCTTCACCTGTGGTGGGTCTGTATCCATGAAATCG	R			NA	NA							NA				NA
cg10614021	GRIN2B	-0.569582	-0.288483	hypo	0.0131465	0.0211192	37	12	14134486	12	14025753	47746350	CAACACTACTAAATAATAATAATCAAAAATCACCCTTAACRAACACTCTC	NA		II			CATTCGGACGCCAGCACTACTGGATGGTGGTGATCAAGAATCACCCTTGACGAGCACTCT[CG]ATAGAGCGAAGCCCCGAGATTTCCTAGAGGTGAAGAAGCCGGAGGAAGTGGTTTTTGAAA	CGAGAGTGCTCGTCAAGGGTGATTCTTGATCACCACCATCCAGTAGTGCT	R			NA	NA	NM_000834	TSS1500	chr12:14134626-14135242	N_Shore			NA	12:14025409-14026639			NA
cg24348465	SDCCAG8	-0.70911	-0.221034	hypo	0.0131994	0.000671879	37	1	243418719	1	241485342	34613451	ACCTAACACCAAAATCCTCTTCATTATTCAAACTAATCTTTCAAAACACA	59761308	ACCTAACGCCGAAATCCTCTTCATTATTCAAACTAATCTTTCGAAACACG	I	C	Grn	TGAAAAGGGGTTGTGCGAGGGTCTCACCCACACGCTTTTCCAGCTTGCCCACTGCGCAGG[CG]TGCCCCGAAAGACCAGCTTGAACAATGAAGAGGACCTCGGCGTTAGGTGGGACCGCAACC	ACCTAACGCCGAGGTCCTCTTCATTGTTCAAGCTGGTCTTTCGGGGCACG	F			NA	NA							NA				NA
cg00399374	CHMP4C	-0.976194	-0.412252	hypo	0.0132413	0.049194	37	8	82644943	8	82807498	42659424	TCCAAATACTCTTATTTCTTACCCAACATCTCCTCAATCTCCCAAAATCA	63787508	TCCAAATACTCTTATTTCTTACCCAACATCTCCTCAATCTCCCGAAATCG	I	A	Red	TTTAAAGGGGGCGGCTCTTCTAAGAGCCGAGCCGCTCCCAGTCCCCAGGAGGCCCTGGTC[CG]ACTTCGGGAGACTGAGGAGATGCTGGGCAAGAAACAAGAGTACCTGGAAAATCGAATCCA	TCCAGGTACTCTTGTTTCTTGCCCAGCATCTCCTCAGTCTCCCGAAGTCG	F			NA	NA	NM_152284	1stExon	chr8:82644603-82644849	S_Shore			NA	8:82807114-82807505	8:82644347-82645281	Unclassified	TRUE
cg15684481	ABHD10	-1.23976	-0.222849	hypo	0.0133561	0.0243588	37	3	111698265	3	113180955	11624302	ACAAATAAAAAACAAAAACTCTTTAAACTACACAATATAAAACACCAACA	73674509	ACAAATAAAAAACAAAAACTCTTTAAACTACACAATATAAAACGCCAACG	I	A	Red	GTGAAGGCTGTGAGGAGAGCTCTGCCGCGGCCCTGCGGCATTCTGGGCACCCCGGGCCCT[CG]CTGGCGTTTTACACTGTGCAGTTTAAAGAGCTCCTGCTCCTTACCTGCCTCCCCTGCATT	CGCTGGCGTTTTACACTGTGCAGTTTAAAGAGCTCCTGCTCCTTACCTGC	F			NA	NA	NM_018394	Body	chr3:111697739-111698143	S_Shore			NA		3:111697370-111698711	Promoter_Associated	NA
cg05280131	FAM128A	-0.146561	-0.150963	hypo	0.0134099	0.0493672	37	2	132248998	2	131965468	28765427	CCTACTCCCTAAACACTTCCCTAAATACTATATACCACAAAACAAAAATC	NA		II			CGTCTGCCTGCCCTGCTCCCTGGGCACTTCCCTGGATGCTGTATACCACAGGACAGAGAT[CG]AGACTGTCTTTTGAAAAACATTTAGAGACAGGATCTCACCCTGTCACCCAGACTGGTCTC	CTGCTCCCTGGGCACTTCCCTGGATGCTGTATACCACAGGACAGAGATCG	R			NA	NA							NA				NA
cg04251662	ITPR1	0.478818	0.227639	hyper	0.0134424	0.0408346	37	3	4535075	3	4510075	56808422	TAAAATACAATAACCATATAAATATACTACTAAAACRTTTCCTCAAACTC	NA		II			CGGAGCCGCTTTAAAGTGCAGTAACCATGTGGATGTGCTGCTGAAGCGTTTCCTCAAGCT[CG]CTGGGGTGGGAGGAGAGGAGGAGGAGGAGGTGGTGGTGGAGGAGGAGGCAGGGGGTGGAG	AAAGTGCAGTAACCATGTGGATGTGCTGCTGAAGCGTTTCCTCAAGCTCG	R			NA	TRUE							NA				NA
cg14117643	GNPNAT1	-0.457801	-0.190513	hypo	0.0136788	0.0315126	37	14	53258167	14	52327917	13606388	CRATACTATACACACTAATAAAAAAAAATCCRACRCRCCTAACTAAAAAC	NA		II			CGGTCCTGCTCTCGCGCCCCGGCCCCGGTCCCTCCTCACCCGTAGAGGCCCTGCGGTCGG[CG]CTCCTAGCCAGGCGCGTCGGACTCTCCCCCACCAGTGTGCACAGCACCGGATCCGGATCC	GGTGCTGTGCACACTGGTGGGGGAGAGTCCGACGCGCCTGGCTAGGAGCG	F			NA	NA							NA				NA
cg04556854	BBS12	-1.67184	-0.294215	hypo	0.0137602	0.0499905	37	4	123653523	4	123872973	19754501	ATAAATATAAAACTATAACCTTCTACTAAAACCRAAACCRAAATTTTTCC	NA		II			ATCTCAACAGGAGTAAGGAAGGAGTGCAGTTGCTGCCAGGGGCAGCCTTCCTTGCTCTGG[CG]GAAAAACTTCGGCCCCGGCCCCAGCAGAAGGTTACAGCTTCACACTCACCAGGTCCCCAG	TGAGTGTGAAGCTGTAACCTTCTGCTGGGGCCGGGGCCGAAGTTTTTCCG	F	rs61739499		NA	TRUE							NA				NA
cg25698777	FAM91A1	-0.756342	-0.242701	hypo	0.0140052	0.0474758	37	8	124780690	8	124849871	19635411	AACTAAATCACCTAAACAACTCCAAATTTCTTCCTAATTTCAAACCACCA	73779421	AACTAAATCGCCTAAACAACTCCAAATTTCTTCCTAATTTCGAACCGCCG	I	A	Red	TGCCCCGCCCCTCCGGCCGCGCGCCAGCGGGCGGAAGTGACGTGTGCCCAGAGCCATTTC[CG]GCGGCCCGAAACTAGGAAGAAACTTGGAGCTGTTCAGGCGATCCAGCCTCCAATCGCTGC	CGGCGGCCCGAAACTAGGAAGAAACTTGGAGCTGTTCAGGCGATCCAGCC	F			NA	NA	NM_144963	TSS200	chr8:124780286-124781265	Island	high-CpG:124849838-124849945		NA	8:124849468-124850491	8:124779913-124781644	Promoter_Associated	NA
cg07621758		0.766221	0.199092	hyper	0.0140164	0.047213	37	22	38300601	22	36630547	66608345	ACTAATATCAAAATCCTAAACCCAAATCCCTAATTTCATAAAAAACATCC	NA		II			CCTAGGTGGATGCTGGTGTCAGGATCCTGAACCCAAGTCCCTGATTTCATAAAAAGCATC[CG]GAATCCTGCTTTCCTGCCACTGTTATCCCACAGGGGACAGGGCAGGAGTTGGCAGCTCAG	CGGATGCTTTTTATGAAATCAGGGACTTGGGTTCAGGATCCTGACACCAG	R			NA	NA			chr22:38301954-38302871	N_Shore			NA				NA
cg20649991	LILRB5	-0.458937	-0.247097	hypo	0.0140961	0.034494	37	19	54761127	19	59452939	64771454	CAACTATACAAACRAATAAAACCACRATACCTAACAAAACACAAAAACAC	NA		II			CCCACTGGACTCAGCTGTGCAGGCGGATGAGACCACGGTGCCTGGCAGGACACAAAAACA[CG]CAGAGTGTGGACTGGAGGCTGGGTTCTCCCTGTCACAAGACTGTCCCATCGGAAGCCCCA	AGCTGTGCAGGCGGATGAGACCACGGTGCCTGGCAGGACACAAAAACACG	R			NA	TRUE							NA				NA
cg13950625	RAP1GAP	-0.692458	-0.26761	hypo	0.0141063	0.0300116	37	1	21995880	1	21868467	72622371	CCACAACTTAAACTCCACAATAAATAAAAAACAACACCAAAAAAAAAACA	36752372	CCGCGACTTAAACTCCGCAATAAATAAAAAACGACGCCGAAAAAAAAACG	I	C	Grn	ATGCGGCCGGCGCTCGCCGCCGCCGCAGTTCGGGGAGGGGGACGTCACATGACCGCGGAG[CG]CTCCTTCCCCGGCGCCGCTCCCCACTCACTGCGGAGCCCAAGCCGCGGGCGCGGGAGCGG	CCGCGGCTTGGGCTCCGCAGTGAGTGGGGAGCGGCGCCGGGGAAGGAGCG	F			NA	NA							NA				NA
cg01950474	ODZ3	-1.25548	-0.262363	hypo	0.0141533	0.0158065	37	4	183245389	4	183482383	47613498	AACATTACCTTATTTTACTAAAACAATTACCCACCTTATCTAATAAACTC	NA		II			TGATTCCTCGCGGCTGCTTTACGGCAACAGAGTGAAGGATTTGGTTCACAGAGAAGCAGA[CG]AGTTCACTAGACAAGGTGGGTAACTGTCCTAGTAAAATAAGGCAATGCTCACGTTACTAA	GCATTGCCTTATTTTACTAGGACAGTTACCCACCTTGTCTAGTGAACTCG	F			NA	NA	NM_001080477	1stExon					NA	4:183482248-183482384			NA
cg24964793		1.1834	0.294568	hyper	0.0143051	0.0437102	37	2	145878989	2	145595459	15687508	AAAAATCTAATTTAAAATTCACAAACCATAAATTTAATCCCTACTCTACC	NA		II			ATGTAGTTTGAGGAAGTCTAATTTAGAATTCACAGGCCATGGATTTAGTCCCTGCTCTGC[CG]CTATACACTATTCTCTGACAATAGGCAGCCTAGACCAAGGATTCTTAGACTTGAGTGAGT	CGGCAGAGCAGGGACTAAATCCATGGCCTGTGAATTCTAAATTAGACTTC	R			NA	NA							TRUE				NA
cg24546723	DLX4	-1.09103	-0.301176	hypo	0.0143111	0.0326308	37	17	48048615	17	45403614	28726446	AACAACAAAATAAAAAATTCATTTTCTTTAAAAACTTTCCCCCATCCAAC	NA		II			TGAGATCTAAGGACAACAGAGTGGAGAGTTCATTTTCTTTAAGGACTTTCCCCCATCCAG[CG]AAAAACCACACACACCCAGATTTCCTTAGAATACATTTCTAGCATTTCTCTGCTGGAACT	CGCTGGATGGGGGAAAGTCCTTAAAGAAAATGAACTCTCCACTCTGTTGT	R			NA	NA	NM_138281	Body	chr17:48048953-48050616	N_Shore		RDMR	NA		17:48048464-48048726	Unclassified_Cell_type_specific	NA
cg21269045	AACS	0.806071	0.234851	hyper	0.0143216	0.0469	37	12	125625041	12	124190994	10724473	AACAAAACACAAAACAAACAAAACATTTACATCTCACAACAAAAAAACCA	30639307	AACAAAACACAAAACAAACGAAACGTTTACATCTCACAACGAAAAAACCG	I	A	Red	TGTGTGAAGCGTAGCAGGGCACAGAGCAGGCGAGACGTTTGCATCTCACAGCGGGAGGGC[CG]GCGACATCACATGAAGTGACAGGCAGGCCCTTGGAAGCCGGTGCTTAGATCCTTAATTAG	CGGCCCTCCCGCTGTGAGATGCAAACGTCTCGCCTGCTCTGTGCCCTGCT	R			NA	NA	NM_023928	Body					TRUE	12:124190964-124190998			NA
cg08576184	C6orf97(CCDC170)	-0.695673	-0.228123	hypo	0.0143419	0.0492273	37	6	151814892	6	151856585	25711316	TACTAAATAAATACTCCRTTCACCCTTATAAAATTTCCTATACCTCACTC	NA		II			CACACAGTGTGTGCTAAATAAATGCTCCGTTCACCCTTGTGAAGTTTCCTATGCCTCACT[CG]CGCCAGCACCGTTCACAGTGCCCACTGGCTGTATTTATCGCTGACATAAGGATGAGGCCT	GCTAAATAAATGCTCCGTTCACCCTTGTGAAGTTTCCTATGCCTCACTCG	R			NA	NA	NM_025059	TSS1500	chr6:151814980-151815527	N_Shore			NA	6:151856445-151857445			TRUE
cg07564108	CDKAL1	-0.653638	-0.188416	hypo	0.0143943	0.0481273	37	6	20534685	6	20642664	51701390	TTCAACAATAATATAATTTAATCTCTTCRAACCACCRTCRCTAAACATAC	NA		II			GAACTAGCGCTTTCAGCAATGATGTAATTTGATCTCTTCGGGCCACCGTCGCTGAGCATG[CG]CAAATAAACGTGGCGGGACGTATGTGTCATGGCGCTCTCCATCTAAAGTCTGTGCAGCTT	CGCATGCTCAGCGACGGTGGCCCGAAGAGATCAAATTACATCATTGCTGA	R			NA	NA	NM_017774	TSS200			low-CpG:20642662-20642739		NA	6:20642664-20642797	6:20534400-20535474	Promoter_Associated	TRUE
cg00037681	FAM113B	-0.817174	-0.262755	hypo	0.014482	0.0194141	37	12	47610371	12	45896638	73608358	CTCRTCCCTAAATAACTTTCTTCCTCTCCTATAAATCATTATAACCAAAC	NA		II			AAGCACAGCAGCACCCAGAGGCTAACCTATTTCCCCTATAGCCCAAGCTCTGAGATCTCC[CG]TCTGGTCACAATGATCTACAGGAGAGGAAGAAAGCTATCTAGGGACGAGATCTAGAATCA	TCGTCCCTAGATAGCTTTCTTCCTCTCCTGTAGATCATTGTGACCAGACG	F			NA	NA							NA				NA
cg15929771	VPS13D	0.810933	0.309745	hyper	0.014503	0.0318518	37	1	12466185	1	12388772	43768460	TTAATCCCAATTCCCCACACCCTACTAAAAACATTAACTTACTACACTCA	33661489	TTAATCCCAATTCCCCGCACCCTACTAAAAACATTAACTTACTACACTCG	I	A	Red	CAAATCATTGTGAAACAATTACATGGAGCAGCCATGTGATGAGGTGTGTAGGGGGCACGC[CG]AGTGTAGTAAGTTAATGTTTCCAGCAGGGTGCGGGGAATTGGGACTAAAGAGTTAAATTC	TTAGTCCCAATTCCCCGCACCCTGCTGGAAACATTAACTTACTACACTCG	F			NA	NA							NA				NA
cg00372610	C19orf36	-0.478126	-0.193393	hypo	0.0145385	0.0446861	37	19	2096731	19	2047731	74664372	RACCTTAAAACRAAACCCACCCAATAACRAAATCTTCTAAAAAACRAATC	NA		II			GCGTAGGGCGCGGCCTTGGGGCGGGGCCCACCCAGTGGCGGAGTCTTCTGAGGGGCGGGT[CG]TGGGCGGGGCCTGGAGGCGGAGCCGGCGCCGTCAGTAGTCGGCTGAGGACGGAGGCGGGG	GCCTTGGGGCGGGGCCCACCCAGTGGCGGAGTCTTCTGAGGGGCGGGTCG	R			NA	NA							NA				NA
cg22118524	ESRRG	-0.183003	-0.362836	hypo	0.0146456	0.0211421	37	1	217311547	1	215378170	71676454	RTTATCACCAAAATTTTTCTTCCAATAATAAATCTAAAAAAATCTATCAC	NA		II			TGGCTGTCTGCAGCGCGAGGTTCACGTCTATTGTTTTATGCCTCCGGGAGAGCTACCCCG[CG]TGATAGATCTTTTCAGATCCATCACTGGAAGAAAAACCCTGGTGATAACGATTATCTCCC	TTATCACCAGGGTTTTTCTTCCAGTGATGGATCTGAAAAGATCTATCACG	F			NA	NA	NM_001134285	TSS1500	chr1:217311467-217311773	Island			NA	1:215377373-215378417			NA
cg01895760		0.580779	0.195181	hyper	0.0147259	0.0309879	37	2	173565596	2	173273842	37641448	AACAAAAACCCATCTCCACCAAAAAATATAAAAACCAATCAAACATAACA	52766350	GACAAAAACCCGTCTCCACCAAAAAATATAAAAACCAATCAAACATAACG	I	A	Red	CCTGGCCAACACGGCAAAAACCCGTCTCCACCAAAAAATATAAAAACCAGTCAGGCATGG[CG]GCGCACGCCTGCAATCCCAGGCACTCCGCATGCCGAGGCAGGAGAATCAGGCAGGGAGGT	GGCAAAAACCCGTCTCCACCAAAAAATATAAAAACCAGTCAGGCATGGCG	R			NA	NA							NA	2:173273258-173273850			NA
cg05090351		-1.78235	-0.519414	hypo	0.0148357	0.0220981	37	10	126851162	10	126841152	62648467	TCAACAAAATTTTAAAACRTAATTAAAAACCRCCTACCTATAAAAACAAC	NA		II			TGCTTAATCACTCAACAAGATTTTAAAACGTGATTGAAGACCGCCTACCTGTGAGGGCAG[CG]CCGACCAGGCTTTTCTTGCCCGCTAGTCCACGTAATGCGGTCGCTAAGAAGCCCGCAGCA	CAACAAGATTTTAAAACGTGATTGAAGACCGCCTACCTGTGAGGGCAGCG	R			NA	NA			chr10:126847224-126851327	Island			NA	10:126840749-126841437			NA
cg23821003	GPR133	0.224387	0.140269	hyper	0.0150579	0.0344429	37	12	131494244	12	130060197	16806448	CATACCCACAACACACACAAAACACACATACACATATATACACACATAAC	NA		II			TGTATTTGTGTGTTGTGTGTGTGCACACAGGTGCATGTATGTGCTTGTGTGGTGTATGTG[CG]TTATGTGTGCACATATGTGCATGTGTGTTTTGTGTGTGCTGTGGGCATGCAAATGCGCGT	ATGCCCACAGCACACACAAAACACACATGCACATATGTGCACACATAACG	F			NA	NA	NM_198827	Body					NA	12:130060098-130060596			NA
cg17014947	LOC723972	0.325288	0.332412	hyper	0.015198	0.0157158	37	15	35529521	15	33316813	22635448	CATATTATTAATTAAATTCCAACAACACAAAAACCTCTACAAAAAACACA	51682431	CGTATTATTAATTAAATTCCAACGACGCGAAAACCTCTACAAAAAACGCG	I	A	Red	AAAACGCGCGGCCGTGTTATTGATTGAATTCCAGCGGCGCGGGAGCCTCTGCAGAGAACG[CG]AGAGATGAAGATGGGCAGACGGATTCATTTAGAGCTGCGGAACAGGACGCCCTCTGATGT	CGCGTTCTCTGCAGAGGCTCCCGCGCCGCTGGAATTCAATCAATAACACG	R			NA	NA	NR_003144	TSS200					NA	15:33316757-33316972			NA
cg03487269		0.684073	0.35777	hyper	0.0153854	0.0210908	37	4	74813739	4	75032603	66783475	CTAAACTTATCACTATACCTTATACACATAAATTAATTTAAAAATATATC	NA		II			AGCCAGCTAATTCAAGGTTCATCATCTAGACAGAAAGTGAGTAAATAATAGCTACACTTC[CG]ACACATTTTTAAATTAATCTATGTGTATAAGGCACAGTGATAAGTTTAGTAGAGAAGGTA	TAAACTTATCACTGTGCCTTATACACATAGATTAATTTAAAAATGTGTCG	F	rs34107063	rs77631285	NA	NA			chr4:74809869-74810089	S_Shelf			NA				NA
cg10397322	UBE2E2	-0.782047	-0.425886	hypo	0.0158017	0.00661266	37	3	23244051	3	23219055	73632329	TAAAAAAAATTTCCAAACCAACRTAAAATTTTCCTATCTTAAATACATAC	NA		II			CAGGCTTAGCCTGGAAGAAGTTTCCAGGCCAACGTGAAGTTTTCCTGTCTTGGGTACATG[CG]AGCCCCACGCGTCTGCGAGTTTGGGTTAGTGTGTCAACAGGGTCAGTCCCCGTATCTACT	CGCATGTACCCAAGACAGGAAAACTTCACGTTGGCCTGGAAACTTCTTCC	R			NA	NA	NM_152653	TSS1500	chr3:23244050-23245071	Island		DMR	NA	3:23218899-23220550	3:23244009-23245281	Promoter_Associated	NA
cg16968115	WDTC1	-0.695136	-0.244605	hypo	0.0158462	0.0397817	37	1	27560829	1	27433416	51712495	AACTAAACTAAACCCTAAAACACCCTAAAAATCATAATTTTTCACCATCA	70654304	AACTAAACTAAACCCTAAAACACCCTAAAAATCGTAATTTTTCGCCGTCG	I	A	Red	AGGTGCGTCCGGGTAACTAATGGCAACCGGGCGGGGTGAGCCCGCTCTGCAGGAACTCCT[CG]ACGGCGAAAAACTACGACTCCCAGGGTGCCCCAGGGCTTAGCCCAGCTTTCCCGCCCGCC	CGACGGCGAAAAACTACGACTCCCAGGGTGCCCCAGGGCTTAGCCCAGCT	F			NA	NA	NM_015023	TSS200	chr1:27560705-27561707	Island			NA	1:27433320-27434336	1:27560649-27561347	Promoter_Associated	NA
cg09253762	FAM119B	-0.595181	-0.193846	hypo	0.0160158	0.0355197	37	12	58165392	12	56451659	27716436	RAAACTAACTACCTAATACACTAAAATCCTACTTTATATTTATACTCTAC	NA		II			CCCCTTCTCCCGAGACTGGCTGCCTAATGCACTGGGATCCTACTTTGTGTTTGTGCTCTG[CG]GGGAGGGAAGGTAAGGTAAGGTGCGGGCAGGATTGTGTATATGTTTGCCTTTTTATTAAA	AGACTGGCTGCCTAATGCACTGGGATCCTACTTTGTGTTTGTGCTCTGCG	R			NA	NA							NA				NA
cg09174480	PSMB1	-1.01735	-0.280852	hypo	0.0162704	0.0365846	37	6	170863581	6	170705506	32628467	TAATCTTTACAATAACCCAAATAACAAATTATACTCTTTTCTAACRATTC	NA		II			CTGGCCCATAGTGATCTTTGCAGTGACCCAGGTAACAGATTGTACTCTTTTCTGACGGTT[CG]GGCGAAGGCCACCACTGCACTGAGGCCTGGGGGCAATGGTGGGGAAGAGACTAGGAATTG	GATCTTTGCAGTGACCCAGGTAACAGATTGTACTCTTTTCTGACGGTTCG	R			NA	NA							NA				NA
cg11309696	HIBCH	-0.684924	-0.300548	hypo	0.0163912	0.0269543	37	2	191183734	2	190891979	70680417	AAAACCCAAAAAACAAACTCTAAAACTTAAAAAATCCAATAATTTAAATC	NA		II			TCCCTTTTCAGGAAACCCAGAAGGCAAACTCTAAGGCTTAAAGAATCCAGTAATTTAAGT[CG]TCCTTATTTTAAAGAAATAAGGACGGTTCTCCCTTCAAGTGGGCGCAGCTGCTACCTGGT	AAACCCAGAAGGCAAACTCTAAGGCTTAAAGAATCCAGTAATTTAAGTCG	R			NA	NA							NA				NA
cg18965989	PSRC1	0.802961	0.274968	hyper	0.0165032	0.0253732	37	1	109826417	1	109627940	35711386	CTTAAATTCAAATACAACCCAAATTTAACTAACCTCAAAACCCAAATTTC	NA		II			ACGCAGGCAGGCTTAGGTTCAAATGCAACCCAAGTTTAACTGACCTCAGAACCCAAGTTT[CG]GTTTAGAGGCGGCTGCCTTGAGTATATTTGCCCTCTTTTCACCTCTCTTCGCTTATCTGT	TTAGGTTCAAATGCAACCCAAGTTTAACTGACCTCAGAACCCAAGTTTCG	R			NA	NA							NA				NA
cg14734630	ERGIC2	-0.497908	-0.272089	hypo	0.0166165	0.0102315	37	12	29533564	12	29424831	46606411	CRTTACCCTCTATCTCTTTAAAAATCTTAACCTTACCCRAAAAAAATTTC	NA		II			GAACCTGTCTCTCAGCATCTCGCCCTCCCCCGCCCCCTTCTCATTTTCCGAAGCACTGTG[CG]AAACTCCTTCCGGGCAAGGCCAAGACTCTTAAAGAGACAGAGGGCAACGTGCTGCCACGA	GTTGCCCTCTGTCTCTTTAAGAGTCTTGGCCTTGCCCGGAAGGAGTTTCG	F			NA	NA	NM_016570	5'UTR	chr12:29533446-29533916	Island			NA	12:29424724-29425611	12:29533397-29534873	Promoter_Associated	NA
cg12204262	SNPH	-0.574869	-0.258537	hypo	0.0167847	0.0160748	37	20	1249928	20	1197928	40677342	AAACTAAACTAAATAATTTCTAAAACCCCTTCTACTTCTAACATTCTATC	NA		II			ATATAATGATGGGACTGGACTAAGTGATTTCTAAGACCCCTTCTGCTTCTGACATTCTGT[CG]AGTGGATTTTGTTAAATAAAAATCAGACAACTATGATTACCCTCAACGTCATTTATGAAG	GACTGGACTAAGTGATTTCTAAGACCCCTTCTGCTTCTGACATTCTGTCG	R			NA	NA	NM_014723	5'UTR	chr20:1246693-1247485	S_Shelf			NA				NA
cg20663364	POU2F3	-0.375752	-0.255828	hypo	0.0168571	0.031097	37	11	120110627	11	119615837	43717338	AAAACCCACCAAAACTTCCTAAAAAAAACAAACAAAACCAAAAATTAACA	23641438	AAAACCCGCCAAAACTTCCTAAAAAAAACGAACAAAACCAAAAATTAACG	I	C	Grn	GGCTCAGGCTGGAGAACCCGCCAGGGCTTCCTAAAAAGGGCGAGCAGGACCAGGAGTTGG[CG]CCACTCCGGGCGCGGTGAGGAGGTGCTGCCAGGCTGGGTTGGAGCAGGCAGGTGTTCCGC	AGAACCCGCCAGGGCTTCCTAAAAAGGGCGAGCAGGACCAGGAGTTGGCG	R			NA	NA	NM_014352	TSS1500	chr11:120110497-120110719	Island			NA	11:119615741-119616204			NA
cg04545942	DACH1	0.764519	0.273924	hyper	0.0169212	0.0290767	37	13	72253329	13	71151330	20600310	CTCTTTCTAAAATATATTATACACTTACCRACTTAATAAACAAAAACACC	NA		II			TGATTGAAATACAGAAAATGATCGTACTTTAAAAATGAAAGACCAAATTTAAAGTATCTT[CG]GTGTCTCTGTTCACCAAGCCGGCAAGTGCATAATACATTTCAGAAAGAGTTCTTTCAAAA	CGGTGTCTCTGTTCACCAAGCCGGCAAGTGCATAATACATTTCAGAAAGA	F			NA	NA							NA				NA
cg03530274	PURG	-0.790576	-0.315019	hypo	0.0170805	0.0095491	37	8	30891773	8	31011315	66676349	ACTTTACTATACAAACCTATAATAACTCAATTTCTACCATAATAAAAACC	NA		II			CCTGACGGCCCCAGCTTGATGTTTACCTTGCGCGCTTAGTTAGGATTGCTCTTTCTAGTA[CG]GCCTTTATTATGGCAGAAATTGAGCCACTACAGGTCTGCACAGCAAAGTCGAGGGAAATA	CGGCCTTTATTATGGCAGAAATTGAGCCACTACAGGTCTGCACAGCAAAG	F	rs11574162		NA	NA							NA				NA
cg12839080		0.679206	0.222043	hyper	0.0170954	0.0483645	37	6	63984054	6	64042013	35731464	TTCTTTCTTCTAATAAATTCRTAATCTCACRAATAAAACTACRAACCTTC	NA		II			ATGTTCGGAGTTTCTTTCTTCTGGTGGGTTCGTGGTCTCACGAGTGAAGCTGCGGACCTT[CG]CGGTGAGTGTTACAGCTCTTAAGGTGGCACGTCTGGAGATGTTCGTTCCTCCCAGTGGGT	TCTTTCTTCTGGTGGGTTCGTGGTCTCACGAGTGAAGCTGCGGACCTTCG	R			NA	NA							NA	6:64041890-64042085			NA
cg22509189		1.06405	0.423329	hyper	0.0172105	0.0355464	37	2	225307070	2	225015314	26795452	AAACACAATAAAACAAAAATCCAAATCCCAAAACAAATACAAAAACAACA	34640485	AAACGCGATAAAACGAAAATCCGAATCCCGAAACGAATACGAAAACAACG	I	A	Red	GCAGGAGGGGAACCGCGCGTCCCATCGCCCGGACCCCGGGCCGGCGGCGCGGCCGAGTCC[CG]CTGCTTCCGCACTCGCCCCGGGACCCGGACCCCCGCCCCACCGCGCCCCTCCACCTCCCC	GGGCGCGGTGGGGCGGGGGTCCGGGTCCCGGGGCGAGTGCGGAAGCAGCG	F	rs2462137		NA	NA			chr2:225306900-225307500	Island			NA	2:225015169-225016097			NA
cg04077707		0.291973	0.227058	hyper	0.017719	0.0324125	37	6	27348017	6	27455996	27690453	AAAACATCAAAAAAAACAAACTCCAAACACACAACCTATAATACTCACCA	63708306	AAAACATCAAAAAAAACAAACTCCAAACACGCGACCTATAATACTCACCG	I	C	Grn	TGTCTGGAATTGGTGGGTTCTTGGTCTCACTGACTTCAAGAACGAAGCCGCGGACACTCG[CG]GTGAGTATTACAGGCCGCGTGCCTGGAGTTTGTTCCTTCTGATGTTCCAATGAATTGGGA	GGAACATCAGAAGGAACAAACTCCAGGCACGCGGCCTGTAATACTCACCG	F			NA	NA							NA	6:27455978-27456221			NA
cg26478249	AP2B1	0.39875	0.202978	hyper	0.0177534	0.0187397	37	17	33914828	17	30938941	12699304	AATAAACAAACCTTTAAAAAAATCCCTTTTCCCTTTAACTTACTAAACAC	NA		II			GAGGCCGTGGGGGGAACCGTCTTTCTTCCCCGCTCGGCGTCGTTCACTGAGAGGCTGAGA[CG]TGTCCAGCAAGCCAAAGGGAAAAGGGATTCCCTCAAAGGTTTGCTCATTGATGGGCGAAC	CGTGTCCAGCAAGCCAAAGGGAAAAGGGATTCCCTCAAAGGTTTGCTCAT	F			NA	NA							NA				NA
cg12236045	CTNNA3	-0.356015	-0.20468	hypo	0.0177704	0.0323061	37	10	68685842	10	68355848	38755325	CAACAATCCRAACAACTTTCAAAATAACAATCTACAAAAATAAACTAAAC	NA		II			TGAAACCAAAGCAACAGTCCGAGCAGCTTTCAGAATGACAGTCTGCAGAAGTGAGCTGAG[CG]TGTGCGCGGTACGGGGCTCTCCTGCCTTCTGGGCTCCAACGCAGCTCTGTGGCTGAACTG	CGCTCAGCTCACTTCTGCAGACTGTCATTCTGAAAGCTGCTCGGACTGTT	R			NA	TRUE							NA				NA
cg24154201	IFT172	-0.58279	-0.218553	hypo	0.017839	0.0495924	37	2	27668231	2	27521735	24715330	TACAATCTCCATAAACCAACRACTAAAACAAATTCTACCTCRAAATAAAC	NA		II			AGGCAGGGCAGGGCTCGAACACCAGTGCTCGCTGCCACTAGGGAGGCCTCGTAGGCGCCA[CG]CTCATCCCGAGGCAGAACCTGCTCCAGCCGCTGGTCCATGGAGACTGTAAGCACCCAGTC	CGCTCATCCCGAGGCAGAACCTGCTCCAGCCGCTGGTCCATGGAGACTGT	F			NA	NA							NA				NA
cg23282550		-0.454956	-0.29944	hypo	0.0179404	0.028043	37	4	4329511	4	4380412	43808382	TCAACTACCCAAAATTACAAAAATACTACCCCTACTAATAACCTTAACAC	NA		II			CAGCCGCCAGATGACAACATAGCCACTGGCAACAGGCAGAGACGTGGCCCGGCTGTTCCC[CG]TGTTAAGGCCACCAGCAGGGGCAGCATTTCTGCAACCCTGGGCAGCTGACCAAGCACACT	CAGCTGCCCAGGGTTGCAGAAATGCTGCCCCTGCTGGTGGCCTTAACACG	F			NA	NA							NA	4:4380235-4380566	4:4329199-4329748	Unclassified_Cell_type_specific	TRUE
cg21587469	DGKA	0.508436	0.153051	hyper	0.0185056	0.0493762	37	12	56323816	12	54610083	43770452	CTACCTATCAATTTTCTATCCCTAAATCTTTCATTTAAAAATCTTAAAAC	NA		II			AGGGTGGCATTACTTTGAGCATTCTTTGCAAGGAAAGCTGAGTGCCTTAGAGATTAATAT[CG]TTCCAAGATTTCTAAATGAAAGATCCAGGGACAGAAAACTGATAGGCAGAGGTGTTAGGG	CGTTCCAAGATTTCTAAATGAAAGATCCAGGGACAGAAAACTGATAGGCA	F			NA	NA	NM_001345	TSS1500	chr12:56325774-56326223	N_Shore			NA		12:56322944-56325597	Promoter_Associated	NA
cg14365143		-0.583703	-0.194497	hypo	0.0190572	0.0362855	37	21	48088046	21	46912474	55603346	CCTAAAAAAACTTATTACRATTCTTTTACAAATACCCRCTACRCTTAAAC	NA		II			TGAGGACCCTGCCTGGGGGAGCTTATTGCGGTTCTTTTGCAAATACCCGCTGCGCTTGGA[CG]GAGGAAGCGCCCACGCGTCGACCCCGGAAACGAAGGCCTCCCTGATGGGAACGCATGCGT	CTGGGGGAGCTTATTGCGGTTCTTTTGCAAATACCCGCTGCGCTTGGACG	R			NA	NA			chr21:48087200-48088106	Island			TRUE	21:46911633-46912528	21:48087801-48088174	Unclassified_Cell_type_specific	TRUE
cg14506616	PPIG	0.26942	0.205447	hyper	0.01921	0.00623279	37	2	170441192	2	170149438	47735453	CTACTTAAACCCAAAAAAAATCCCTAAAAACCACAACAATACCTTTACCA	36801506	CTACTTAAACCCAAAAAAAATCCCTAAAAACCGCAACAATACCTTTACCG	I	C	Grn	GAGGTATCGGGGCTGCTTGGGCCCAGAGGAAGTCCCTGAGGACCGCAGCAGTGCCTTTGC[CG]CTGTTGCAGAAGGAGAAGGCTTGCAGTCGAGCCCCGGGGCCTGGGGACGGTCCTTCCTCT	CGGCAAAGGCACTGCTGCGGTCCTCAGGGACTTCCTCTGGGCCCAAGCAG	R			NA	NA	NM_004792	5'UTR	chr2:170440796-170441341	Island			NA	2:170149043-170149905	2:170440616-170441668	Unclassified	NA
cg03482004	POLR2F	-1.93064	-0.309708	hypo	0.0194185	0.0341059	37	22	38349721	22	36679667	65754397	AATTTCCTCTAAATTACAACACAAACACAAAATAAACTAAAAACCACACA	13786507	AATTTCCTCTAAATTACGACGCAAACGCAAAATAAACTAAAAACCGCGCG	I	A	Red	CCTCCCGGAAGTGATTTCCTCTGGGTTACGGCGCAGGCGCAAGATAAGCTAGGAGCCGCG[CG]AGTCGTAGTGTCGCTGTTTGCGGGTCTCCGCGCGGGACCGGGGCGCAGCGGGGTCGCTGA	CGCGCGGCTCCTAGCTTATCTTGCGCCTGCGCCGTAACCCAGAGGAAATC	R			NA	NA							NA				NA
cg07031794	SELI	-1.1439	-0.272743	hypo	0.019437	0.020619	37	2	26568949	2	26422453	59810488	AAACATAAACTACACTTACACACTAAAAAACAACCAAAAAAACCAAAACA	38628387	AAACGTAAACTACGCTTACGCACTAAAAAACGACCGAAAAAACCGAAACG	I	A	Red	ATGGGCGGGGAGAAGCGTGGGCTGCGCTTGCGCACTGAGAGGCGGCCGAAGGGGCCGAGG[CG]GCTACGCGTGCGCGGTGGGCGGAGCGCGGCTCTCCTACCTTCTCGGGCAGCCCAGTCTTT	CGCCTCGGCCCCTTCGGCCGCCTCTCAGTGCGCAAGCGCAGCCCACGCTT	R			NA	NA							NA				NA
cg18826743	PCGF2	0.342104	0.13876	hyper	0.0197483	0.0259534	37	17	36900631	17	34154157	71658347	AAACACCACCATCTCTTTCTCTCTCTCTCTTTTTTTTTTCTTTTTAAAAC	NA		II			CCCTGCTAAGAAAACACCACCATCTCTTTCTCTCTCTCTCTTTTTTTTTTCTTTTTGAGA[CG]GAGTCTCACTCTGTCTCCTAGGCTGGAGTGCAGTGGCAAGATATCGGCTCACTGCAACCT	AACACCACCATCTCTTTCTCTCTCTCTCTTTTTTTTTTCTTTTTGAGACG	R			NA	NA	NM_007144	5'UTR	chr17:36903871-36906328	N_Shelf			NA				NA
cg19633863		0.765752	0.382271	hyper	0.0201182	0.0434414	37	9	98981433	9	98021254	65609353	AACCRAAAAACAACCCAAAAACAACAACCCCACAATAAAACCTAAACAAC	NA		II			GCGCTCCACCGAGCCGGAGGGCAGCCCAGGGGCAGCAGCCCCACAGTGGGGCCTGAACAG[CG]TCCGCGGACCCGACCCGCGCTGCGGCCGCGCTGCCCCGCTCCTCTGGGCGCCTCCCCGAG	CGCTGTTCAGGCCCCACTGTGGGGCTGCTGCCCCTGGGCTGCCCTCCGGC	R			NA	NA			chr9:98981292-98982175	Island			NA	9:98021139-98021969	9:98981337-98982403	Unclassified_Cell_type_specific	NA
cg08698015	SLC9A3R1	-0.486908	-0.157267	hypo	0.0201383	0.0280121	37	17	72744834	17	70256429	64804367	AAAACCCTAAACCACCAAACAAACCAAACAAACAAATATCCCAAAAACCA	15789484	AAAACCCTAAACCGCCGAACGAACCAAACAAACAAATATCCCAAAAACCG	I	T	Red	GCGCGGGGCGGGGATTGGTCTGTGGTCCTCTCTCGGCTCCTCGCGGCTCGCGGCGGCCGA[CG]GTTCCTGGGACACCTGCTTGCTTGGCCCGTCCGGCGGCTCAGGGCTTCTCTGCTGCGCTC	CGGTTCCTGGGACACCTGCTTGCTTGGCCCGTCCGGCGGCTCAGGGCTTC	F			NA	NA							NA				NA
cg10672508	DUSP1	-0.794732	-0.240055	hypo	0.0201905	0.0497743	37	5	172199157	5	172131763	69626484	AAAATAAAAAAACTCAATCTAAAACCAAAATAACAAAAACATATCAAACA	23679336	AAAATAAAAAAACTCAATCTAAAACCAAAATAACAAAAACGTATCGAACG	I	A	Red	TTGGCGTTTGGAGGGGTGAGGGGCGACCCGCAGCGCGACTCGACGGCGCCCCCCAGGGGC[CG]CCCGACACGTTTCTGTCACCTTGGCTCCAGACTGAGCTTCTCCATCCCTTTCTTTATTAT	GGGATGGAGAAGCTCAGTCTGGAGCCAAGGTGACAGAAACGTGTCGGGCG	F	rs34836487		NA	NA	NM_004417	TSS1500	chr5:172197482-172199606	Island			NA	5:172131619-172132274	5:172198628-172199895	Promoter_Associated	NA
cg08175928	PPAPDC3	0.385693	0.412823	hyper	0.0202043	0.0240584	37	9	134165024	9	133154845	10665345	ACCAATAACTCATCCCTAAACTTAAAAAACTCTAAAAAATATAATCCTCC	NA		II			AAGCCCAGGTCCCACCTCTGCCCCTTCAGAGGCCAAGGCCACTGCAGAGTCCAGAGCAGC[CG]GAGGACTACATTTCCCAGAGTCCCCCAAGCCCAGGGATGAGCCATTGGCCGATTTAAATA	CCAATGGCTCATCCCTGGGCTTGGGGGACTCTGGGAAATGTAGTCCTCCG	F		rs76135813	NA	NA	NM_032728	TSS200					TRUE		9:134164980-134165251	Unclassified_Cell_type_specific	NA
cg17903776	PCDH20	-0.239789	-0.324311	hypo	0.0204315	0.0485883	37	13	61989726	13	60887727	47729480	AAATCCRAAACTCCAAAAAAAACTATTAACAAAACAAACRTTTTAAAACC	NA		II			TGCATTTGTATATGGATGTAACAGAGAGAGGAAGTCGGCGCCACAGAGCAATCACAGGCG[CG]GTCCCAAAACGCCTGCTTTGCCAACAGTTCCTCCTGGAGCCTCGGATCCAGCAGTGTTGG	GATCCGAGGCTCCAGGAGGAACTGTTGGCAAAGCAGGCGTTTTGGGACCG	F			NA	NA	NM_022843	TSS200				DMR	NA				NA
cg05603252		-0.260035	-0.202704	hypo	0.0207244	0.0428523	37	16	15239992	16	15147493	50806480	ACCATCTCTATAAATCTCCTCTACCATCCTAACCCACRTATAAATAATAC	NA		II			GCAGATGCGGGACCCACATTTGGCAGCGGTGCCCGGCCACTGTCACGAGATGGTGGCCAG[CG]CATCACCCACACGTGGGCCAGGATGGCAGAGGAGATCCACAGAGATGGCTCCAGCAGGAG	CCATCTCTGTGGATCTCCTCTGCCATCCTGGCCCACGTGTGGGTGATGCG	F			NA	NA							NA	16:15147079-15147915			NA
cg25127250		0.662186	0.247632	hyper	0.0207548	0.0437519	37	6	33868386	6	33976364	72607443	RTTCATTAAACAATTAATTTAAATAACTTAACTACCCTATACCACRAAAC	NA		II			GTGTAGCCCTCGTTCATTGGGCAGTTGGTTTGGATGACTTGGCTGCCCTGTACCACGAGG[CG]AGGTGGCCCAGGGAGAGAAGAGGGATGAGGCGCAGAGGGAGTGGGAGGCCCGTCTGACTG	CGCCTCGTGGTACAGGGCAGCCAAGTCATCCAAACCAACTGCCCAATGAA	R			NA	NA							NA				NA
cg23898059	NSUN6	-0.823983	-0.22205	hypo	0.0207741	0.0379859	37	10	18940326	10	18980332	68658498	TAAACATCTCTACCAAAAAACATTACCTCRATAAAATATAATAAAAACCC	NA		II			TTAATTTCGGAAATGCAGAGGTACACGCTTTCTCAAGCCTAGCCGATTAGAAGGGGCTGC[CG]GGCTTCCACCACACCTCATCGAGGCAATGTTTTCTGGTAGAGATGCTCATGGAAATCACT	CGGGCTTCCACCACACCTCATCGAGGCAATGTTTTCTGGTAGAGATGCTC	F			NA	NA							NA				NA
cg22717607	MARCH6	-0.68476	-0.219034	hypo	0.0208089	0.0117056	37	5	10353969	5	10406969	19697455	ATATCCATCTTATCTAAAAAAACAACAATAACACAACCACAAAACTCCCA	19784419	ATATCCATCTTATCTAAAAAAACGACGATAACGCAACCACGAAACTCCCG	I	C	Grn	ACGCACCTGCCCGGGCCCGGCTCCCTCCTCCTCTCCCCTCCCTCTTTCCCCGCCCGGCCG[CG]GGAGCCTCGTGGCTGCGTCACCGCCGCCCCCCCAGACAAGATGGACACCGCGGAGGAAGG	GTGTCCATCTTGTCTGGGGGGGCGGCGGTGACGCAGCCACGAGGCTCCCG	F			NA	NA							NA				NA
cg27275023		-0.271531	-0.276806	hypo	0.0208317	0.0387992	37	3	107676222	3	109158912	24679336	CCCACACCAAAACCAAACTCAAAACTCTTCTATTCCAAAAAAATTAAAAC	NA		II			GCCAGCCACATCCCACACCAGGGCCAGACTCAGAGCTCTTCTGTTCCAAGGAGGTTGGAG[CG]GGCTCAGGGACAGGAAAGGATTTTGCAAGCCAGCCGCCTCCCTCTCACTGGCTTTGGAAC	CCACACCAGGGCCAGACTCAGAGCTCTTCTGTTCCAAGGAGGTTGGAGCG	R			NA	NA							TRUE				NA
cg07157830	NID1	-0.810343	-0.618361	hypo	0.0208322	0.00919128	37	1	236228741	1	234295364	58640425	ACAAAACCCACACCATAATCCTCTAATTAAAATTAAATCATAAAAAACCA	45753327	GCGAAACCCGCACCGTAATCCTCTAATTAAAATTAAATCGTAAAAAACCG	I	A	Red	GGGGAGCAGAGCGCGGGACCCGCACCGTGGTCCTCTGATTAGGGTTGGGTCGTGGAGAGC[CG]GCGACGTGGAAACGCTCCGGATTCAGGAACGGCGCCCACCCCATTGCCGCTCGGCCGCGT	GCGGGACCCGCACCGTGGTCCTCTGATTAGGGTTGGGTCGTGGAGAGCCG	R			NA	NA	NM_002508	TSS1500	chr1:236227682-236228817	Island			NA	1:234293973-234295835	1:236227502-236228862	Unclassified	TRUE
cg11032208	CAST	-0.591755	-0.215029	hypo	0.0210054	0.0113773	37	5	95997736	5	96023492	16703443	RATACCCAAATCTAACTTACAATTATACAACRAAAAAACRAAACCCRAAC	NA		II			GTAGAAAGAGTATCTACTTCTCCGGATTGTTGGGAGGAGGGTCGAAGCGTAGACTGGCCA[CG]CCCGGGTCCCGCTCTCTCGTTGCACAACTGCAAGCTAGATCTGGGCATCGAAGGAGGAAC	CGCCCGGGTCCCGCTCTCTCGTTGCACAACTGCAAGCTAGATCTGGGCAT	F			NA	NA							NA				NA
cg07472373	DRGX	-0.386129	-0.170411	hypo	0.0210173	0.0481216	37	10	50595181	10	50265187	70652303	TCCTCCACCTCCAATAAAAAATACATTTCACAACAAATAAATAAACTTAC	NA		II			CGAATGCCCATAGTAAGGGTAAAAGCACTGTCTTGTGGAAATCCTTAACGTTGAGTCACA[CG]CAAGTTCATTTATTTGTTGTGAAATGTATTTCCTACTGGAGGTGGAGGATCACCAGCAAA	CGCAAGTTCATTTATTTGTTGTGAAATGTATTTCCTACTGGAGGTGGAGG	F			NA	NA	NM_001080520	Body					TRUE				TRUE
cg11301233	ZNF17	0.924759	0.365926	hyper	0.0210723	0.0371362	37	19	57932921	19	62624733	58695445	AAAAAAAAACTTCACACAAAAATCTACTCTAATTTAACACTAAAACCTAC	NA		II			ATAAAGCAGATGGGGAAAGACTTCACACAGAAATCTACTCTGATTTAGCACTGGGACCTA[CG]TTTTAAAAAAAGTATTCTTGTAGAATACAGATAACATAAAATCTAACATCTTAACCATGT	CGTAGGTCCCAGTGCTAAATCAGAGTAGATTTCTGTGTGAAGTCTTTCCC	R			NA	NA	NM_006959	3'UTR					NA				NA
cg17584014		-0.359336	-0.252905	hypo	0.0210828	0.00544348	37	3	129722676	3	131205366	10783400	CAACTAAAAAACTTCTCAAAAAATTATTCTCAACCCAATAAAACATATTC	NA		II			AAAGGAAGCAACAGCTGAGAGACTTCTCAGAGAGTTGTTCTCAGCCCAGTGGAGCATGTT[CG]GGCAGAGGGAACAGCGTGTGCAAAAGCCCAGAGGCTGGGAAAGAAGCAGAAGGAGGACTG	AGCTGAGAGACTTCTCAGAGAGTTGTTCTCAGCCCAGTGGAGCATGTTCG	R			NA	NA			chr3:129721368-129722131	S_Shore			NA				NA
cg13848568	CCDC163P	-0.331194	-0.437123	hypo	0.0213218	0.0432196	37	1	45965625	1	45738212	42716477	CCAATCCAAAATCAAACTTTCAAAACCAACCCAAAATTTTAAACCCAACA	37639419	CCAATCCAAAATCGAACTTTCAAAACCAACCCGAAATTTTAAACCCGACG	I	A	Red	CTCCCCAGAAGTAGTACACTGGCGCCACCACGCCAAACCTGTGCCAGTGACAACTGCCGC[CG]CCGGGTTCAAAACTTCGGGTTGGTTTTGAAAGTCCGACTTTGGACTGGCTGCCGCAGCGC	CCAGTCCAAAGTCGGACTTTCAAAACCAACCCGAAGTTTTGAACCCGGCG	F			NA	NA							NA				NA
cg00585538	ARHGAP18	-0.842498	-0.350578	hypo	0.0214234	0.0036221	37	6	130031504	6	130073197	68667391	AAACTACAACTCACAACATAATTTCAACTCTAAACAATTACACTCTAAAC	NA		II			TCTCCAATTAGAAGCTGCAACTCACAGCATGGTTTCAACTCTGGACAATTGCACTCTGGG[CG]GCTTTGGTTAAAGGAGGCGAAGGGTGGAAGCGACGGGTTGCACCCACCCCCAAGTTAGTC	CGCCCAGAGTGCAATTGTCCAGAGTTGAAACCATGCTGTGAGTTGCAGCT	R	rs17057678		NA	NA	NM_033515	TSS200					TRUE	6:130072902-130073233	6:130030837-130031692	Promoter_Associated	TRUE
cg24387198	TOPBP1	-0.827625	-0.26669	hypo	0.0214349	0.0102401	37	3	133381208	3	134863898	65615367	TCCRTAATCAAAAAACCTAAATACAATATTAATTCTACCACCTACTAACC	NA		II			GGTAGTTCCATTTTGTAGATGTAAAAACGGAGGAAGTTAAATGATGGGTTCAAGGGCACA[CG]GCTAGTAGGTGGTAGAATTAATACTGCATCCAGGTCTTCTGACTACGGACTGGGTGGTTT	CGGCTAGTAGGTGGTAGAATTAATACTGCATCCAGGTCTTCTGACTACGG	F			NA	NA	NM_007027	TSS1500	chr3:133380458-133380989	S_Shore			NA		3:133380200-133381532	Promoter_Associated	NA
cg00106211	STK38	-0.578173	-0.223347	hypo	0.0214371	0.0486087	37	6	36514552	6	36622530	41808508	CCTTTTCCTTCTTCTAAAATCTATAAACTATAATCTAAAACAAAAATATC	NA		II			ATCCTAAGACTAACGGAGAAAGGAGCCGACTCAAAGATACCACACCCCAAGGGGGGCTTT[CG]ACATCTCTGCCTCAGACCACAGTTCACAGACCCCAGAAGAAGGAAAAGGAGATAAAAACC	CGACATCTCTGCCTCAGACCACAGTTCACAGACCCCAGAAGAAGGAAAAG	F			NA	NA	NM_007271	5'UTR	chr6:36514995-36515308	N_Shore			NA				NA
cg15639721	TPRG1L	-0.270805	-0.232836	hypo	0.0215416	0.0201901	37	1	3541187	1	3531047	17630461	RCCCTACAAATAAAATACCCCCTTCRACCTTCTAAAACRCAAATAAAAAC	NA		II			TCCAACCTCAGCTCCCCGGCACCGCGACCCTCCGTGCAGTGCGAGCCCCCGATGGGCGCG[CG]CCCCCACCTGCGCTCCAGAAGGCCGAAGGGGGCATCCCACTTGCAGGGCGGGTCACCCGC	CCCTGCAAGTGGGATGCCCCCTTCGGCCTTCTGGAGCGCAGGTGGGGGCG	F			TRUE	NA	NM_182752	TSS1500	chr1:3540767-3542241	Island			NA	1:3530535-3532210	1:3541185-3541765	Promoter_Associated	NA
cg03508212	RPS7	-0.82525	-0.376155	hypo	0.0215772	0.0274468	37	2	3623692	2	3601567	62725402	RAAAAATAAAATTACAAATACCCTACRACTTAAACTATCCACATACRAAC	NA		II			CGCCCAGGTGCGGGGAGTGGGGTTGCAGGTACCCTGCGGCTTAAGCTGTCCACATGCGGG[CG]GTGGAGAAACGTGGAGTAGGGAGGGCCTGGGCCCATTTCGGACCTTATTTGCCCTTACTT	CGCCCGCATGTGGACAGCTTAAGCCGCAGGGTACCTGCAACCCCACTCCC	R			NA	NA	NM_001011	Body	chr2:3622654-3623704	Island			NA	2:3600469-3601700	2:3622472-3623993	Promoter_Associated	NA
cg26542254	MAGI2	-0.486858	-0.339161	hypo	0.0216644	0.0252653	37	7	79082291	7	78920227	67611344	AACAAAATAAAAACAACRACTTACTCAATATTTTACCRAACRATAAAACC	NA		II			ATCGCGCAACACACCCCCTTCAACATGCGCGGCCACCCTTTCATTGCCCTGCGCCCCGAG[CG]GTCCCACCGCCCGGCAAAACACTGAGCAAGCCGCTGCTCTCACCTTGCTTGACACACTTG	GCAAGGTGAGAGCAGCGGCTTGCTCAGTGTTTTGCCGGGCGGTGGGACCG	F			NA	NA	NM_012301	Body	chr7:79082174-79082427	Island			NA	7:78919461-78920468			TRUE
cg00430080	GLB1L2	-0.636342	-0.299719	hypo	0.0217664	0.00547949	37	11	134202533	11	133707743	14802499	CRACRCTTCAACCTAACAAATATAATCTAACCAACTAACCTAACAAAATC	NA		II			TCCGCAGAGGCCGGCGCTTCAGCCTGGCAGGTATGGTCTAGCCAGCTGGCCTGGCAGGGT[CG]TAAGAACAGTGTCCGTGGGCCTCCAAGATCCCGGGCCATGATTTATTTGCACAGTAGGAC	CGACCCTGCCAGGCCAGCTGGCTAGACCATACCTGCCAGGCTGAAGCGCC	R			NA	NA	NM_138342	Body	chr11:134201784-134202407	S_Shore			NA		11:134201236-134202836	Unclassified	NA
cg03724350	ANAPC7	-0.638958	-0.173596	hypo	0.0217669	0.028699	37	12	110841516	12	109325899	32643443	ACTAACTCRAAAAACCRATAAAAAATCCTTAAAAAAAACTCCAAAATAAC	NA		II			GCGGCGGCAGCACTGACTCGAAAAGCCGGTAGAGGATCCTTAGGGAAGACTCCAAAATGG[CG]GCGTCGCCGGGGTCCATCGGGTCCACACGCGGCACCACCCCCAAGCAAGAGGTAACTACT	CTGACTCGAAAAGCCGGTAGAGGATCCTTAGGGAAGACTCCAAAATGGCG	R			NA	NA							NA				NA
cg20775837	SNRPN	0.571769	0.33761	hyper	0.0219802	0.0361333	37	15	25203270	15	22754363	43787473	CCTTACCTTATCTTAATTTCACTATTCTATCTAACCAATATATCATTACC	NA		II			TTATTCACAGACCTTGCCTTATCTTGATTTCACTATTCTATCTGACCAGTGTGTCATTGC[CG]AAATGTTTTCCACATTTATAGTTACTCTGTATCTTTATGTTTCCCTTACCCTGTTCCTTT	CGGCAATGACACACTGGTCAGATAGAATAGTGAAATCAAGATAAGGCAAG	R			NA	NA							NA				NA
cg10346511	C11orf46	-1.01633	-0.288798	hypo	0.0220479	0.0051252	37	11	30344563	11	30301139	60629453	ACCACAAAAAAACATCCAAAAAAAACCTAAAACAAACACAAAACTAACCA	74634429	ACCACAAAAAAACGTCCGAAAAAAACCTAAAACGAACACGAAACTAACCG	I	C	Grn	CTTGCCTCGCCTTGAATCATTTGCCACTTCACACCGCCCCGCCCCTTCCGTCCCCGGAGG[CG]GCCAGCCTCGTGTCCGCTCTAGGCTTCTCCCGGACGTCTCTTTGTGGTGGCGTTGAGCTC	CGGCCAGCCTCGTGTCCGCTCTAGGCTTCTCCCGGACGTCTCTTTGTGGT	F	rs4071558		NA	NA	NM_152316	TSS200	chr11:30344536-30344946	Island			NA	11:30301045-30301579	11:30343914-30345099	Promoter_Associated	TRUE
cg12278653	H3F3C	0.357955	0.174696	hyper	0.0220883	0.026118	37	12	31944807	12	31836074	51722340	TAACRTAAATAACACACAAATTAATATCTTCCAACAAACCCACCAAATAC	NA		II			GGTGACTCTCTTAGCGTGGATGGCACACAGGTTAGTATCTTCCAACAGACCCACCAGGTA[CG]CTTCGCTAGCCTCCTGCAGCGCACCGACGGCTGCGCTCTGAAACCTCAGGTCAGTGTTGA	AGCGTGGATGGCACACAGGTTAGTATCTTCCAACAGACCCACCAGGTACG	R			NA	NA	NM_001013699	1stExon	chr12:31944806-31945230	Island			NA	12:31836074-31836497	12:31944537-31945086	Unclassified_Cell_type_specific	NA
cg04797957		-0.278202	-0.18868	hypo	0.0222777	0.0150009	37	17	76840488	17	74352083	71791353	CTTCCCCTAAATACAACTAAACAAAATACCACCCTTTCTACAATAAATTC	NA		II			TGGCAGAGGTCCTTCCCCTAAATGCAGCTGGGCAGGATGCCACCCTTTCTACAATAAGTT[CG]GTCCCAGGGATTCCCCCAACACACACACACATACATTCTCTCTTACTCACATCCTCACAC	TTCCCCTAAATGCAGCTGGGCAGGATGCCACCCTTTCTACAATAAGTTCG	R			NA	NA			chr17:76836060-76837438	S_Shelf			NA		17:76839002-76840492	Unclassified	NA
cg26322721	CRADD	-0.66312	-0.266197	hypo	0.0223701	0.0478867	37	12	94071071	12	92595202	46712509	ATTTACCCACAATAAACATAACRAAAAAAACTTCRATCCRACCCTTAAAC	NA		II			GCTATTGAATTGTTTACCCACAGTAAGCATGGCGGGAAGAGCTTCGATCCGACCCTTGAA[CG]CTCAATAAAAATGGCGACAGCACTTCCTGTACTTGCCCTCAACAAAGATGGTGTCAACAC	TTTACCCACAGTAAGCATGGCGGGAAGAGCTTCGATCCGACCCTTGAACG	R			NA	NA	NM_003805	TSS200	chr12:94071293-94071655	N_Shore			NA	12:92595174-92595777	12:94070416-94071868	Promoter_Associated	TRUE
cg12354321	PRKRIR	-1.63634	-0.464624	hypo	0.0223909	0.00954336	37	11	76093056	11	75770704	39770435	AACCTTCTAAATATTATCATCTATTCRATAAATAACTAAACRCCCACTTC	NA		II			AGAGTTTTTGACTGGCACAAAAGGTTTAAAGAAGGACGGGAAGATGTTCGAGATGATGCC[CG]AAGTGGGCGTCCAGTCACCCACCGAACAGATGACAATATCCAGAAGGTCAAGGACTTGGT	ACCTTCTGGATATTGTCATCTGTTCGGTGGGTGACTGGACGCCCACTTCG	F			NA	NA	NM_004705	TSS1500	chr11:76091524-76092638	S_Shore			NA				NA
cg18762500		-0.581383	-0.365753	hypo	0.0225806	0.00173135	37	6	67658480	6	67715201	47630483	CTTCAATTACATTCCCAATACTACCAAAAACACACAAAAACCCACTCCAC	NA		II			GTGGAAGACAGCAGAGGGCTGGGTGAGAGAGAAAAACAGGTAGCTGGTACTCTCTGCCTA[CG]TGGAGTGGGTCCTTGTGTGTTCCTGGCAGTATTGGGAATGTAACTGAAGTTTAGTGAGTC	CGTGGAGTGGGTCCTTGTGTGTTCCTGGCAGTATTGGGAATGTAACTGAA	F			NA	NA						RDMR	NA				NA
cg07563400	ADORA2B	-0.472418	-0.175702	hypo	0.0226432	0.0263888	37	17	15849556	17	15790281	49695446	ATAAATAATTACACAAAAACAATAAAACTATAAAACCRTTTACCAAACAC	NA		II			ACTTTGGGGAACGCTACGGACTCAGATTATATACTTTTAAAAGGAGTTACAATGCTTCCT[CG]TGTCTGGCAAACGGCCTTACAGCCTCACTGCCCTTGTGTAACTATTTATCTCCTGCTGCC	TAAATAGTTACACAAGGGCAGTGAGGCTGTAAGGCCGTTTGCCAGACACG	F			NA	NA	NM_000676	Body	chr17:15847757-15849513	S_Shore			TRUE		17:15847840-15849616	Unclassified_Cell_type_specific	NA
cg07811054		-0.401957	-0.194841	hypo	0.0229017	0.0206175	37	15	97319911	15	95120915	29758465	ATTCTAACAAACTTTTCCTTCATCRATAACCTTTAACTCCAACTAACTTC	NA		II			TCTCTGACTTAGCAGATTCATCAATGGGATGTGCAGGCTATCCTAGAGGAATAAGTCTCT[CG]AAGTCAGCTGGAGTCAAAGGCCACCGATGAAGGAAAAGCCTGTCAGAACCAGACTAGTCC	TTCTGACAGGCTTTTCCTTCATCGGTGGCCTTTGACTCCAGCTGACTTCG	F			NA	NA							NA				NA
cg18379829		-1.89099	-0.504374	hypo	0.0230275	0.041432	37	1	244395207	1	242461830	13765336	CRTACAATATATATCACCCTACRAAAAATTCAACTCCCAACACTATCACC	NA		II			CGCTCCTCTTTTTTGGCACTCGGCATTTCCGGCTGAGTTTGCCTTTCACTAATTCCCCAG[CG]GTGACAGTGCTGGGAGTTGAATCCTCCGCAGGGTGACACACACTGCACGACAATAATACA	GTGCAGTGTGTGTCACCCTGCGGAGGATTCAACTCCCAGCACTGTCACCG	F			NA	NA							TRUE	1:242461649-242461909			NA
cg14334897	KLHL5	-0.954448	-0.29047	hypo	0.0230346	0.0364169	37	4	39046023	4	38722418	34773468	AAAAAACRACCTCTATTATCTCAAAACTTAAAAAAAACTCACTAAAACTC	NA		II			GAGCACACTAATTATCAGATTATTGCAAGGGGAATGGTTACTGAGGCTGGAGAAGGGAGG[CG]AGTCTTAGTGAGTTCCCTTTAAGCTCTGAGACAACAGAGGCCGCCTCTCTCACGGCCTTC	AGAGGCGGCCTCTGTTGTCTCAGAGCTTAAAGGGAACTCACTAAGACTCG	F			NA	NA							NA				NA
cg08707471	CHL1	-0.742537	-0.375518	hypo	0.0232384	0.0269819	37	3	353166	3	328166	69747455	CAAATAAAACTATTCTTCCTTAAACAAAACTATACTAAACCCTACAAATC	NA		II			TTTGCACTTTTCAGGTAGGGCTGTTCTTCCTTGGGCAGGACTGTGCTGAGCCCTGCAGGT[CG]TTTATTATCCACGGCTCCTGCCCACTGGATGCAAATAGCACTGCCCAGTCATGTGACAAC	CGACCTGCAGGGCTCAGCACAGTCCTGCCCAAGGAAGAACAGCCCTACCT	R			NA	NA	NM_006614	5'UTR	chr3:350660-350893	S_Shelf			NA				NA
cg27442412	TSPAN2	-0.478081	-0.212851	hypo	0.0232932	0.0327633	37	1	115632570	1	115434093	73669397	RAAACTAACAAAACCAATCRCRAAACACCTAACTAAATATCCAAAACTAC	NA		II			GAGGTTGCCCCGAAGCTGGCAGGACCAGTCGCGGGGCACCTGACTGAGTGTCCAGGGCTG[CG]GCTCCGCGGCGCGGAGCAAGCACACAAGCAGCTTCTAGGGGACCCTCCCTCCGGCCCCTC	AAGCTGGCAGGACCAGTCGCGGGGCACCTGACTGAGTGTCCAGGGCTGCG	R			NA	NA	NM_005725	TSS1500	chr1:115631850-115632584	Island		DMR	NA	1:115433406-115434107	1:115631586-115632838	Unclassified_Cell_type_specific	TRUE
cg24826610		-0.452875	-0.377022	hypo	0.0233219	0.0284664	37	6	168068810	6	167811659	34677382	TATATAATTTAAACAAAACRAAAAACTTCACAAACCTCTACTAAAAACTC	NA		II			TGGGCCACATGTGTGTGGTTTGGGCAGAACGGGAGACTTCACAGGCCTCTGCTGGGAGCT[CG]CTTGTTTATTTTGGAAGAATTGTTTGTCTCTGCTGCTGACAGTGCAGCCTGAATCCTGTT	GTGTGGTTTGGGCAGAACGGGAGACTTCACAGGCCTCTGCTGGGAGCTCG	R			NA	NA							NA	6:167811328-167811919			NA
cg13625620	MSRA	0.181094	0.208649	hyper	0.0233398	0.0384107	37	8	10273691	8	10311101	65720423	AACCRAACTAAACACRAAAAACACAAAAATAAACAACACAAACCCTACCC	NA		II			ACGCTGGGCACTGCAGACACGTCGTGGGAATTGCCCGTACACTCTTCTGAGAGCACCTCG[CG]GGCAGGGCTTGTGCTGTTCATCCCTGTGTTCCTCGTGCCTAGCCCGGTCCTTGACACACA	CGGGCAGGGCTTGTGCTGTTCATCCCTGTGTTCCTCGTGCCTAGCCCGGT	F			NA	NA							NA				NA
cg22937882	AHRR	-0.580724	-0.252442	hypo	0.0233899	0.038785	37	5	405774	5	458774	47666404	AAACTAATAATCRCAAACRATAAAACAAAACTACTAAATCAAATACCRAC	NA		II			GTATCCAGAACCAAGTGGGCGGCACACCCTTCAGGTCGGTGGGAGTGAGGGCCTTCGGGT[CG]CCGGCACCTGACCCAGCAGCCTTGTCCCACCGCCTGCGACCACCAGCTCCTCCGCTCTCT	CGCCGGCACCTGACCCAGCAGCCTTGTCCCACCGCCTGCGACCACCAGCT	F			NA	NA							NA				NA
cg23886216		-0.440814	-0.235929	hypo	0.0237182	0.0218154	37	14	92673517	14	91743270	39686381	AAAAACRTAATTCTTAATCCCRCCCTTTAATTCACTACACTTACTCAAAC	NA		II			AGAAACAGAGGCAAACAATAGCTGAAAATCTGTGGGCCTGTTGCTGTGGTGGGTCGGCGA[CG]TCTGAGCAAGTGCAGTGAACCAAAGGGCGGGACCAAGAACCACGCCCCTGAGGGAGTTTG	GGGGCGTGGTTCTTGGTCCCGCCCTTTGGTTCACTGCACTTGCTCAGACG	F			NA	NA							TRUE				NA
cg20701983	CNOT4	-0.505107	-0.230211	hypo	0.0237508	0.0316237	37	7	135194361	7	134844901	66764404	CAACAACAAACAACAACTCTCCTTCAAAAATTTCTTTAATTAAAAAACCA	20690403	CGACGACAAACAACGACTCTCCTTCGAAAATTTCTTTAATTAAAAAACCG	I	A	Red	ACCTAAGAATCCTGCCCCGGTGAAAATGCAGGGGGAAAAGCTGGAGACCAAAAGCCGCCT[CG]GCTCCCCAATTAAAGAAATTCTCGAAGGAGAGTCGCTGCTTGCCGCCGCGCTGCCTTCTG	CGGCTCCCCAATTAAAGAAATTCTCGAAGGAGAGTCGCTGCTTGCCGCCG	F			NA	NA							NA				NA
cg13511293		0.468478	0.20474	hyper	0.0238889	0.0307875	37	7	66364844	7	66002279	55768396	ATAAAAAAAAACRTATTCTAAACAAAAAACATCACCCACTTCRCAAACTC	NA		II			GAAGAGAGTAGATAAGGGGAAGCGTATTCTAAGCAGAGGGCATCACCCACTTCGCAGGCT[CG]CAGAGAGAGAGAGTGGGCATTCAAGGGACAGATGAGGCTCAGTTGGACTCCACAGCAGGT	TAAGGGGAAGCGTATTCTAAGCAGAGGGCATCACCCACTTCGCAGGCTCG	R			NA	NA			chr7:66366966-66367234	N_Shelf			NA				NA
cg24945881	SLC28A1	-0.362873	-0.216261	hypo	0.023891	0.00532674	37	15	85488901	15	83289905	21701425	CCCTACTAAATAATATCACCTCTTTCTCTACTTTCAAAAAAACCCTTCCC	NA		II			TCTGTGGCTTCCCCTGCTGGGTGGTGTCACCTCTTTCTCTGCTTTCAGAGAAACCCTTCC[CG]CCTTTCCTCAGAGTGCTTCCCAAACTGAGGTCCCATGGCACACTGTCCTGGGAGGCGTTC	CGGGAAGGGTTTCTCTGAAAGCAGAGAAAGAGGTGACACCACCCAGCAGG	R			NA	NA	NM_004213	3'UTR					NA				NA
cg03723510	C5orf39	-1.60723	-0.422703	hypo	0.0239497	0.00243008	37	5	43040559	5	43076316	60793397	AACTATCTACTAAAACTCTACCCTAACCACCTTACAAACRAAAAACTAAC	NA		II			TGCCACCGGAAAACTGTCTGCTAGGGCTCTGCCCTAACCACCTTGCAAACGAGAAACTGG[CG]CGTTGAACTTAGCAAGCGCCGGCACCTAGCGGATAGCGCTGGTATTGCCAAACAAATATC	CGCCAGTTTCTCGTTTGCAAGGTGGTTAGGGCAGAGCCCTAGCAGACAGT	R			NA	NA	NM_001014279	TSS200	chr5:43040345-43040633	Island			NA	5:43076211-43076390	5:43040323-43041183	Promoter_Associated	NA
cg18821972	MDGA1	-0.862291	-0.556339	hypo	0.0241616	0.0259349	37	6	37660403	6	37768381	49753478	ATTTCCACTCCCACCCCCAAATATTAATTTCCTACATCATTCATTTACCA	45796347	ATTTCCACTCCCGCCCCCAAATATTAATTTCCTACATCATTCATTTACCG	I	A	Red	ACCACTGCCCGGATTTCCACTCCCGCCCCCAGGTATTGATTTCCTGCATCATTCATTTGC[CG]GGCCTTGGCGGCTGTGATTAGCTCCCTCCATTCTCCCTACAGATTCCACCCCCCTTCCCC	ATTTCCACTCCCGCCCCCAGGTATTGATTTCCTGCATCATTCATTTGCCG	R			NA	NA	NM_153487	Body	chr6:37663761-37667102	N_Shelf			NA		6:37659384-37660608	Unclassified	NA
cg27659071	GSTA4	-0.618286	-0.206282	hypo	0.0244354	0.00832166	37	6	52859607	6	52967566	10716400	CATTTTACAAAACCAAAAACTCATCTCCCTATAAAAATAATAAACACACA	74708344	CGTTTTACAAAACCGAAAACTCATCTCCCTATAAAAATAATAAACACGCG	I	A	Red	CTACTGTCTGCAAAATGTGCGTCCACCGTCACGCATGCGGTGGCTGCGCCCCCCGGGTCC[CG]CGTGTCCACCACCCCTACAGGGAGATGAGCCCCCGGCCTTGTAAAACGAGCCGGGGGCCA	CGTTTTACAAGGCCGGGGGCTCATCTCCCTGTAGGGGTGGTGGACACGCG	F	rs35315270		NA	NA	NM_001512	5'UTR	chr6:52859565-52859767	Island			NA	6:52967525-52967783	6:52859528-52860542	Promoter_Associated	NA
cg05005577		0.369321	0.231648	hyper	0.0246284	0.0290066	37	22	18669132	22	17049132	41709425	TTTTTCTAACTCCCCATAAAAACACCRTACATAACATCACTAACCAAAAC	NA		II			TGTCGGCGGCCTCGTTAGCGATGCCGTGGACAGTATCCTCGTTAGCGATGTCGTGTGTGG[CG]TCCTGGTTAGTGATGTCATGTACGGTGTCCTCATGGGGAGCTAGAAAAACACAGAGTTAA	TTTTCTAGCTCCCCATGAGGACACCGTACATGACATCACTAACCAGGACG	F	rs5746524	rs28368339	NA	NA			chr22:18668396-18669133	Island			NA				NA
cg15683743	SPPL2A	-0.885639	-0.271842	hypo	0.0246515	0.00818751	37	15	51057417	15	48844709	65666358	AATCAACRCAACCTAAAAAACTCCTCTAATCTTTTTACRATAAATATTTC	NA		II			AGAAGCATCAAGGTCAACGCAACCTAAGGGGCTCCTCTGATCTTTTTGCGGTAGGTATTT[CG]CCAGACTTCAATGGGCGGGAACCGAGTGGGGGGCGGGAAAGTTGGGGGAAAGAGGGTGGA	GTCAACGCAACCTAAGGGGCTCCTCTGATCTTTTTGCGGTAGGTATTTCG	R			NA	TRUE	NM_032802	Body	chr15:51057603-51058123	N_Shore			NA	15:48844697-48845377	15:51056564-51058403	Promoter_Associated	NA
cg08152065		-0.735979	-0.339883	hypo	0.0246561	0.0499638	37	15	27092400	15	24643493	42619406	CTATACCATTTATATATCTCTATTAAACCTTAAAAAAATAACTCCTCCTC	NA		II			ATTTGAGTGCATCCACGTTAACTTTGTCTTGTATTCTGGAAATAAGGAATGGCCCTACAG[CG]AGGAGGAGCCACCTCTTCAAGGTCCAACAGAGATATACAAATGGCATAGTAAAGAAATGA	TATGCCATTTGTATATCTCTGTTGGACCTTGAAGAGGTGGCTCCTCCTCG	F			NA	NA							TRUE				NA
cg21399685	WWTR1	-0.645629	-0.222207	hypo	0.024668	0.0268805	37	3	149375922	3	150858612	68762483	TAAACTATTAAATTATATATAACCTCCTAATCCCTAACCRACCAACCCCC	NA		II			GGCCCGAAAGTTGAGCTGTTGAATTATGTATGACCTCCTAGTCCCTAGCCGGCCAGCCCC[CG]CTCGCCCCTCCTCTTCCTCCTCCTCCTCCTCCCACCTCGGCTCCAGAAAACCCTGGGCGT	CGGGGGCTGGCCGGCTAGGGACTAGGAGGTCATACATAATTCAACAGCTC	R			NA	NA							NA				NA
cg11196437	LHX8	-0.732331	-0.472307	hypo	0.0247211	0.0145961	37	1	75593865	1	75366453	67643429	ATCAACAAATAAAACAAAACCTAAATTAAATAAACRATAACTCRATCTCC	NA		II			GGTCAAGGCCCAAAAGGAAAGTTCCAGAAGTGAGCGCAGACCTTTGGACCTCAGTCTGTA[CG]GAGATCGAGTCACCGTCTATTCAATCCAGGTTTTGTTCCACTTGCTGATGATTAGACATC	CGGAGATCGAGTCACCGTCTATTCAATCCAGGTTTTGTTCCACTTGCTGA	F	rs11162567		NA	NA	NM_001001933	TSS1500	chr1:75595813-75596162	N_Shore		RDMR	NA	1:75366352-75366461			NA
cg24789348		-0.372377	-0.223368	hypo	0.0248122	0.0115415	37	10	28957734	10	28997740	19742307	AAAAAAAACAAACAACAACTAAAACACACAAAACTAAAACACACCTTACA	15680374	AAAAAAAACAAACAACGACTAAAACGCGCGAAACTAAAACGCGCCTTACG	I	C	Grn	AGAGGAGGCAGTGGGGGAGACAGACAGCGGCTGGGACGCGCGGGACTGGGGCGCGCCTTG[CG]CGCTGGGCACCGGAGCTGCGCACGGGCGGCCCGGGGCGGGGGCCCCAGAGAGCCCGGGAG	GGGGGAGACAGACAGCGGCTGGGACGCGCGGGACTGGGGCGCGCCTTGCG	R			NA	NA			chr10:28957408-28958116	Island		DMR	NA	10:28997427-28998082			NA
cg16713727	SLC25A34	0.560111	0.247729	hyper	0.0249019	0.0214938	37	1	16062720	1	15935307	69642491	AACCCRCCCTCRACTAACAAATATAAACACAAAAACAACTAAAATTAATC	NA		II			CCCAGGGTCCAGGCCCGCCCTCGGCTGGCAGGTGTGGGCACAGAGGCAGCTGGGATTGGT[CG]CAGCTGGCGGAGGCGCGTCCCAGGCTCCGGCAGACCGCTGGAACAGCTGAGCAGAGCAGG	GCCCGCCCTCGGCTGGCAGGTGTGGGCACAGAGGCAGCTGGGATTGGTCG	R			NA	TRUE	NM_207348	TSS200					NA		1:16062662-16062820	Unclassified_Cell_type_specific	TRUE
cg12849335	HELLS	-0.436721	-0.296463	hypo	0.0250759	0.0359035	37	10	96305254	10	96295244	12719432	AAAATCATAAACTAACRAATACTCAATCACAACAACCAACRTTAAAAAAC	NA		II			TCTCTACCTACAGGATCATGGGCTAGCGGGTGCTCAATCACAGCAGCCAGCGTTGGAAGG[CG]CCTTGCAAAGTATTAACAGCACTATCAAACTTTAATTGCGTAGTTCGGAACCAGATATGT	CGCCTTCCAACGCTGGCTGCTGTGATTGAGCACCCGCTAGCCCATGATCC	R			NA	NA	NM_018063	TSS1500	chr10:96305116-96305893	Island			NA	10:96295107-96295245			NA
cg07658718	CDK5R1	-0.575662	-0.197179	hypo	0.0252591	0.0308529	37	17	30814514	17	27838627	21659493	CTAACRCTAAAAACCATCTTATTTTCCAAACAAATCCAAAAAAACAACAC	NA		II			CGGAGCCCAGCCTGGCGCTAAGAACCATCTTGTTTTCCAGGCAGATCCAAGGGGGCAGCA[CG]CTTCCCGGGAGCGCCCCCGCCTCCTCTCCGGGGCCGCCGCAGGCTCGGTGAGCGGTTTTA	TGGCGCTAAGAACCATCTTGTTTTCCAGGCAGATCCAAGGGGGCAGCACG	R			NA	TRUE	NM_003885	5'UTR	chr17:30813177-30815239	Island			NA	17:27837233-27839483	17:30813096-30815067	Promoter_Associated	NA
cg18537085	SNRNP27	-0.402565	-0.197325	hypo	0.0253259	0.0457217	37	2	70120936	2	69974440	21670469	TTAAAACATACRATTTAATATTATTATAAAAATTCCTAAAAAATTCAACC	NA		II			TTTTGTGCATGTGGACAAAAATGGGGGAAAAATGAAAGCTGTGTTAGGATAATGGGTATA[CG]GCTGAATTTTCCAGGAATTTCTATAATAACACCAAATCGCATGTTTTAATGCCCACCGTG	CGGCTGAATTTTCCAGGAATTTCTATAATAACACCAAATCGCATGTTTTA	F			NA	NA	NM_006857	TSS200				RDMR	NA		2:70120663-70121541	Promoter_Associated	NA
cg03778895	DLEU2	-0.721738	-0.190461	hypo	0.0255054	0.0134081	37	13	50699716	13	49597717	14633490	AACAAAACTCCRAAAAAATTAATCCTTTTATTCCACTATTTATAAATTAC	NA		II			TGTGCAGTTTCAGCAAAGCTCCGAGGAAGTTGGTCCTTTTGTTCCACTATTTATAGATTG[CG]TCAACATTGCGAAAAGGAGAAGGCGGAGCGGTGGCCCCTCCCCCTCCCCTCCCCCCGCCG	CGCAATCTATAAATAGTGGAACAAAAGGACCAACTTCCTCGGAGCTTTGC	R			NA	NA	NR_002612	TSS200	chr13:50697984-50702286	Island	high-CpG:49597513-49597782		NA	13:49595890-49598466			NA
cg12217383		-0.524138	-0.197914	hypo	0.0255442	0.0307008	37	10	134620276	10	134470266	32672414	RACTTACAAAACATCTCAAAACRACAAAACTCCAACACTACACAATTAAC	NA		II			GTTGCAGCCACCGTCGAGACACACAACTGGTGTGTCAGCAGCGGGCCCCCGTGCCAGGCA[CG]CTAACTGTGCAGTGCTGGAGCTCTGCCGCCTTGAGATGCTCTGCAAGCCGCACCCTGCGG	CGCTAACTGTGCAGTGCTGGAGCTCTGCCGCCTTGAGATGCTCTGCAAGC	F			NA	NA			chr10:134621072-134621372	N_Shore			NA	10:134470067-134470504			NA
cg02610600	STX1A	-0.345704	-0.240944	hypo	0.025671	0.0270341	37	7	73118632	7	72756568	71807485	CAAATACRACCACRAAATCTAAAATAAACRAACACCTAAATCTCTAAATC	NA		II			GGACAGCGTGGAGTGCTGGGGGCCCGAGATGGAGGTGCAGGGGTCAGGCCCTGCGGGGAC[CG]ACCCAGAGACTCAGGTGCCCGCCCATCCTAGACTCCGTGGCCGCACCTGTGTCTTCCGGA	AGGTGCGGCCACGGAGTCTAGGATGGGCGGGCACCTGAGTCTCTGGGTCG	F			NA	NA							NA				NA
cg17456231	PIGF	-0.814953	-0.293738	hypo	0.0257179	0.0278436	37	2	46843518	2	46697022	74668437	TCCACATCTACTACTAACAACTACRATTCCRAAAATAACTCAAAAAAATC	NA		II			AGCTGATTGAGGGAGGGCAAGGGGATCAGGAATCCATTCTCTCAACAGATAGCCCTTCAG[CG]ATTTTTCTGAGCCACCCTCGGAATCGCAGCTGCCAGCAGCAGATGTGGATGTAATACAGT	CCACATCTGCTGCTGGCAGCTGCGATTCCGAGGGTGGCTCAGAAAAATCG	F			NA	NA							NA				NA
cg25214902		-1.00891	-0.566335	hypo	0.0258995	0.00524562	37	7	157260969	7	156953730	63757336	ATAATAAAAATTTAAAACCCRAACTCCRACCTCCCTTCTATTCTAAACCC	NA		II			CTGGAAATAAAATAATGAGGGTTTGAGACCCGGGCTCCGACCTCCCTTCTGTTCTGGGCC[CG]TGTGAGGCCGGGGACGGCCCGGGCAGGTGTCAGCAGCAGGAGTGTTTTCCGGGGTCCCTG	CGGGCCCAGAACAGAAGGGAGGTCGGAGCCCGGGTCTCAAACCCTCATTA	R			NA	NA			chr7:157260938-157261221	Island			NA	7:156953700-156954715			NA
cg27321439	SLC12A5	-0.841574	-0.401938	hypo	0.025914	0.0302365	37	20	44656559	20	44089966	15672414	CACTAATACTAACTCTCTCCCTAACTCTCTAAATTCCAAAAAAATTCTTC	NA		II			GTTTTTTCATCTGTGAAATGAAAGCTGTGTGTAAGATACAATGACTGATCTTTTCCCAAC[CG]AAGAACTTTTCTGGAACTTAGAGAGCCAGGGAGAGAGCTAGTACCAGTGTGAAGATTGTT	ACTGGTACTAGCTCTCTCCCTGGCTCTCTAAGTTCCAGAAAAGTTCTTCG	F	rs6017727		NA	NA							NA				NA
cg03206044	ARHGAP10	-0.433822	-0.207323	hypo	0.0266145	0.0134581	37	4	148657866	4	148877316	68774496	AACCCTAACTACTTTAACAATTCCCCCAAATAATTTTATTAAACAACTAC	NA		II			ATGACTCAGGGGAAGGCATTTCAGGGTAATTCTGATTAATCTAACTCAGTGGTTCTCAAT[CG]TAGCTGCTCAATAAAATCACCTGGGGGAACTGTTAAAGCAGTCAGGGTTAAGAAACTATA	CGTAGCTGCTCAATAAAATCACCTGGGGGAACTGTTAAAGCAGTCAGGGT	F			NA	NA	NM_024605	Body	chr4:148652848-148653918	S_Shelf			NA				TRUE
cg09860047	RHBDD1	0.642965	0.317758	hyper	0.0266451	0.0191947	37	2	227734267	2	227442511	64611467	ATCTTTAAAACAAAACTTACTTTATTACAAAACTATATAAACTACCCTTC	NA		II			AAACACTGTAAATCTTTAGAACAAAGCTTGCTTTATTGCAGGACTGTATGGGCTGCCCTT[CG]GGAGGAAAAAAAATCTGCCAAAGCAAACATTTGGTGGACCTCTGTGTTTTATGAAAGCCA	TCTTTAGAACAAAGCTTGCTTTATTGCAGGACTGTATGGGCTGCCCTTCG	R			NA	NA							NA				NA
cg15657330	CXCR2	0.589578	0.166944	hyper	0.0267802	0.0274688	37	2	219000389	2	218708634	65625320	AACAAACACCCTCATAAAAACCCAAATAATCCAAAAAACCTATAAACRCC	NA		II			CTGGTCCTGCTGGCAGACACCCTCATGAGGACCCAGGTGATCCAGGAGACCTGTGAGCGC[CG]CAATCACATCGACCGGGCTCTGGATGCCACCGAGATTCTGGGCATCCTTCACAGCTGCCT	CGGCGCTCACAGGTCTCCTGGATCACCTGGGTCCTCATGAGGGTGTCTGC	R			NA	NA							NA				NA
cg26994227	RAPGEF6	-0.503576	-0.182985	hypo	0.026887	0.0108279	37	5	130971071	5	130998970	16671462	ATACAAATAAATCATTTCCTACTATCATCATAAAATTTAAAAACACCTCA	12783496	ATACGAATAAATCGTTTCCTACTATCGTCGTAAAATTTAAAAACACCTCG	I	C	Grn	AAAATTGGGGCGGTGCGAGTAAGTCGTTTCCTGCTGTCGTCGTGAGATTTAAAGACACCT[CG]CGAGACCTCACCTAAATCAGTCACGGGGTCTGCCTTGGCGTTGTGGTTCCGTCTTCTCCA	GTGCGAGTAAGTCGTTTCCTGCTGTCGTCGTGAGATTTAAAGACACCTCG	R			NA	NA							NA				NA
cg12791476	POLR2J4	-0.149283	-0.190861	hypo	0.0273364	0.00559591	37	7	44059249	7	44025774	48627484	RTAACTAAAAACAAATCTATAATAAACCCCCTACCCAAACTACCTATACC	NA		II			CAGAAGATCTCGTGGCTAGAGGCAGATCTATGATAAGCCCCCTGCCCAGGCTGCCTATAC[CG]ACTGCTGCAGGACCTCTGCCTGGGGGGTGCAGCTGGCTTGTTAGCCGGGAGGGACAATTG	CGGTATAGGCAGCCTGGGCAGGGGGCTTATCATAGATCTGCCTCTAGCCA	R			NA	NA	NR_003655	TSS1500	chr7:44058608-44058988	S_Shore			NA				NA
cg10549188	ANP32E	-0.632333	-0.235008	hypo	0.0274858	0.0220626	37	1	150208539	1	148475163	52801509	CCTCCCTAAAAACTAATAAACCTTTACCTAACCCAATAAAATAATATAAC	NA		II			ACCGCCAACCCCCTGGCCTACACTCCACCCACCTCCCAAACGTGTTGGTTGATTCTTCAG[CG]TCACATTACTTCATTGGGCTAGGTAAAGGTCTATCAGTCTTCAGGGAGGCCCTGGACCAG	CTCCCTGAAGACTGATAGACCTTTACCTAGCCCAATGAAGTAATGTGACG	F			NA	TRUE							NA				NA
cg07094440	VAX2	-0.601906	-0.161154	hypo	0.027574	0.0308859	37	2	71126524	2	70980032	37638385	ATTATTAAACAAACCAAAACACCCTACTCACRCCAACAAATCAAAAAAAC	NA		II			CCCTTAACCAGATTATTGGACAGACCAAAGCACCCTGCTCACGCCAGCAGGTCAGAAAAA[CG]AAGGAAAGTCTGAGATTGTAGTGCTTTAGGGGAAGGGTCACAGGCCTTGTTGCTCGTGCA	TTATTGGACAGACCAAAGCACCCTGCTCACGCCAGCAGGTCAGAAAAACG	R			NA	NA	NM_012476	TSS1500	chr2:71126720-71129209	N_Shore		CDMR	NA				NA
cg23681745	CFLAR	0.480901	0.368055	hyper	0.0276878	0.038046	37	2	202004875	2	201713120	65620344	ACCAAACACCAAATAAACTAAATAAACTAAAAACAAAAACTACAACAACA	25792325	ACCAAACGCCGAATAAACTAAATAAACTAAAAACGAAAACTACGACAACG	I	A	Red	TGCCACGCTGCAGCCAGGCGCCGGGTGGGCTGGGTGGGCTGGGGGCGGGGGCTGCGGCAG[CG]GCGGGGCGGGCCAGGGCGCCCTATACTCCATTCTTCATGATGTTTGGTCGAAGAGTCATC	GCCAGGCGCCGGGTGGGCTGGGTGGGCTGGGGGCGGGGGCTGCGGCAGCG	R			NA	NA							NA				NA
cg11212329		-1.54861	-0.355964	hypo	0.0277264	0.0364468	37	5	136002882	5	136030781	43770312	TATAAAACCCAACAAAAACTTCCTTCCCRAAAAAATACTATCACACAATC	NA		II			AGCCATGGGAGAGCCCCTTAAGCCTTGTAAGTCCTGAAACTAACATGGGGAGTTACCAAG[CG]ACTGTGTGATAGCACTCCTCCGGGAAGGAAGCTCCTGCTGGGCCCCACACCCTCCCTAAG	GTGGGGCCCAGCAGGAGCTTCCTTCCCGGAGGAGTGCTATCACACAGTCG	F	rs72801237		NA	NA							TRUE				NA
cg18358588	ZNF322A	-0.222679	-0.168602	hypo	0.0277822	0.0148754	37	6	26660131	6	26768110	46804338	CTACACTCTAAAAACCCTCAACATTTTAATAAAAAAAAATCTTACTAACA	14742468	CTACGCTCTAAAAACCCTCGACGTTTTAATAAAAAAAAATCTTACTAACG	I	C	Grn	GGCCCGGGGCGCCTGCGCTCTGGGAGCCCTCGGCGTTTTGGTGGGAGGGGGTCTTGCTGG[CG]CAGTGGAAGGCCGGCTGCGGGGGGAGGCGATCGCTGCCACCCTGTCTAAGAAGAAACGGC	CGCCAGCAAGACCCCCTCCCACCAAAACGCCGAGGGCTCCCAGAGCGCAG	R			NA	NA	NM_024639	TSS200	chr6:26659536-26660165	Island			NA	6:26767520-26768144	6:26659760-26660777	Promoter_Associated	NA
cg12314510	DYNLL2	-1.0953	-0.314921	hypo	0.0279428	0.0319351	37	17	56161063	17	53516062	52758360	AAAACCCAATACAAACTCACCTCCATAAAAATAAACAATAAATAAAAACA	36633467	AAAACCCAATACGAACTCGCCTCCGTAAAAATAAACGATAAATAAAAACG	I	T	Red	TCGCTCCTCCCCAGGGCCCAGTGCGGACTCGCCTCCGTGAAGGTGAGCGGTGGGTGGGGG[CG]TCCCCCGGGTGGCGGGCCTGTGTCCGTCGCGTGCGACTCTACACGACCCGGCCCTCGCCG	CGCCCCCACCCACCGCTCACCTTCACGGAGGCGAGTCCGCACTGGGCCCT	R			NA	TRUE	NM_080677	5'UTR	chr17:56160754-56161494	Island			NA	17:53515649-53516613			NA
cg05687563	PRSS33	-0.539744	-0.459174	hypo	0.0280968	0.00924939	37	16	2837658	16	2777659	34808350	CCTACCACCTCTAAAACTCTACTCAAAACATCTTTATTTAAAACTAATCC	NA		II			GAGAGCGCGAGGCTCAGCCAAGGAGTAATGAACAGGGCCGGGGCGGGGCTGTGGCTTTAC[CG]GACCAGCCTCAAACAAAGATGCTTTGAGCAGAGCTTCAGAGGTGGCAGGAAAGGGTCAAT	CGGACCAGCCTCAAACAAAGATGCTTTGAGCAGAGCTTCAGAGGTGGCAG	F			NA	NA	NM_152891	TSS1500	chr16:2835063-2835958	S_Shore			NA		16:2837598-2837732	Unclassified_Cell_type_specific	NA
cg13393678		-1.16837	-0.272609	hypo	0.028189	0.0290721	37	2	55346338	2	55199842	43695482	TTACRAATTTTTTAAACTCCCTAAAAACRCCCTAACCTATTTTTTAAAAC	NA		II			GCAGAGAATCCTTGCGGGTTTTTTGGGCTCCCTAAAAGCGCCCTGACCTATTTTTTGAAA[CG]TTTTTTTCCTTATTCGTCAAAATACATTCTCAGTGAATTGCAGTCAAGTTTCCTGCAATT	CGTTTCAAAAAATAGGTCAGGGCGCTTTTAGGGAGCCCAAAAAACCCGCA	R			NA	NA							TRUE				NA
cg13836329	CSDA	-0.657215	-0.197631	hypo	0.0282029	0.0325456	37	12	10875909	12	10767176	24621311	CACCTAAAAAAACTTATACAAAACCATTTTTAAAACAATAAAATCAAACA	67781354	CGCCTAAAAAAACTTATACGAAACCATTTTTAAAACAATAAAATCGAACG	I	A	Red	GTGGGGTCGCGCGGCGGAGGCGGCTCGAGCTTCGTGCTGCGCGCTCTCTCTTGGGCTCCT[CG]CTCGATCTTACTGCCCCAAAAATGGCCCCGCACAAGTTTTTCTAGGCGGCGCACCGGCCC	CGCTCGATCTTACTGCCCCAAAAATGGCCCCGCACAAGTTTTTCTAGGCG	F	rs77100210		NA	NA							NA				NA
cg14507868	ST6GAL2	-0.319497	-0.3108	hypo	0.0285269	0.0224293	37	2	107503819	2	106870251	15793308	AAAAACAAACAAATAAAAATCTCCAAAAAACACCATCACCAAACTTAACA	30752355	AAAAACGAACAAATAAAAATCTCCAAAAAACACCGTCACCGAACTTAACG	I	A	Red	TTCTCTAAGGATATGGGATGGACTTGGGAGCGGGCCACCTTTCATTTGGGAAGGGTAGCT[CG]CCAAGTCCGGTGACGGTGCTCCCTGGAGACCCCCACCTGCCCGCCCCTCCACACTGCCGG	CGCCAAGTCCGGTGACGGTGCTCCCTGGAGACCCCCACCTGCCCGCCCCT	F	rs78918488		NA	NA							NA				NA
cg16183516	MBOAT7	-0.551986	-0.333185	hypo	0.0286224	0.0475125	37	19	54684832	19	59376644	60727320	CTAAACACTACCCCAAAAAAAAACTACTCCAACCAATCCAAATAAATACA	41706433	CTAAACACTACCCCGAAAAAAAACTACTCCAACCAATCCAAATAAATACG	I	A	Red	AGGGGCCGCAGGCTGGGCACTGCCCCGGGGAAGGGCTGCTCCAGCCAGTCCAGGTAGGTG[CG]GTAGCGGAAGAACGGGCCTGTGGGGCGGGGAGGGAGGGCCGCGGTCAGACAGGCAGGTGG	CGCACCTACCTGGACTGGCTGGAGCAGCCCTTCCCCGGGGCAGTGCCCAG	R			NA	NA							NA				NA
cg00982167	HAX1	-1.1134	-0.181714	hypo	0.0286259	0.0434873	37	1	154244940	1	152511564	59685337	CTTTACCCCACCTTTCAAAAACCAATTTCCRTAACRAAAATAAACRTAAC	NA		II			GTTGGTCTGCAGAAAGAAGAACAGATTTAGGAGGAAGGCGGTCATAGGAAACTGAAAGTG[CG]TCACGCCCACTCCCGTCACGGAAACTGGTCTCTGAAAGGTGGGGTAAAGATAAAGCCTTT	TTTACCCCACCTTTCAGAGACCAGTTTCCGTGACGGGAGTGGGCGTGACG	F			NA	NA							NA				NA
cg17191462	TFAP2D	-1.08179	-0.298197	hypo	0.0287127	0.03094	37	6	50690975	6	50798934	23702501	CTTAACTTCAATTACTCAATCTACCCATAACAAAATAAAAAAACCTAATC	NA		II			TGAAATGGAACCTTAGCTTCAATTGCTCAGTCTGCCCATAACAGAGTAGAAGGACCTGAT[CG]CTTTTCCCTTTAGCCGGCCTCAAGGCCGGCAGCAGGCTGCTTGGCAGGAGGAAGCGATTT	TTAGCTTCAATTGCTCAGTCTGCCCATAACAGAGTAGAAGGACCTGATCG	R			NA	NA	NM_172238	Body	chr6:50692149-50692375	N_Shore			TRUE	6:50798934-50798991			NA
cg10689438	GMPS	-0.713807	-0.22611	hypo	0.0287815	0.0373473	37	3	155589903	3	157072597	69807419	TTTTAAAAAAAATATTAAAATTCTACCTAAACAAAACACTACTATCTAAC	NA		II			CTTAATTAAATTTCATTCGGGGGGTGGGATTGTATACTTCGAGGTGGATTTGGTGCTCTA[CG]TCAGATAGTAGTGCCTTGTTCAGGCAGAATTTTAACATTCTTTTTAAAAGGTGCTGCTCA	CGTCAGATAGTAGTGCCTTGTTCAGGCAGAATTTTAACATTCTTTTTAAA	F			NA	NA	NM_003875	Body	chr3:155588009-155589602	S_Shore			NA				NA
cg07533529	ROM1	-0.229835	-0.153038	hypo	0.028808	0.046396	37	11	62379499	11	62136075	27785352	CTCTAAATCTCTTTTCTTATACTCTAAATCCTCAATATAACTCCATTCCC	NA		II			AGGTCTCCAGCGAAAGCTGAGTAACTGAGCCGGGGGAACACCAGGAGAGAGAACGGGGTG[CG]GGAATGGAGTCATACTGAGGACCCAGAGTACAAGAAAAGAGATCCAGAGTGACAGGAGAG	CGGGAATGGAGTCATACTGAGGACCCAGAGTACAAGAAAAGAGATCCAGA	F			NA	TRUE							NA				NA
cg15513957	ACTN1	0.396417	0.157174	hyper	0.0290741	0.0375438	37	14	69354734	14	68424487	28629464	TACRTTTTTCRACTTCRCTTCCACTTTTACAAAAAATTTAACTAACAACC	NA		II			TCCTTCACTGCTGCGTTTTTCGGCTTCGCTTCCACTTTTGCAGGAGGTTTAACTGACAAC[CG]CGCCGATCTCCTCTTGGGCTTTTCCTTGGCGGCTCCTTCAGCAGAGCTGACCTTCCCCTT	GCGTTTTTCGGCTTCGCTTCCACTTTTGCAGGAGGTTTAACTGACAACCG	R			NA	NA							NA				NA
cg03156904		-0.550094	-0.426801	hypo	0.0292781	0.0433085	37	18	13801143	18	13791143	37725503	CRTAACCACTCCCTACRCTAATACAACCTTAATTCTAATAAAACRCTAAC	NA		II			TGGGTGCTGCCCGTGGCCACTCCCTGCGCTGGTGCAGCCTTGGTTCTGGTGGAGCGCTAG[CG]CCCCCGGGCCCGCAGGTGTCGGGACGGGAATGCTTCCCGCTGAGGCCGGTTTCTGCGGCC	GTGGCCACTCCCTGCGCTGGTGCAGCCTTGGTTCTGGTGGAGCGCTAGCG	R			NA	NA			chr18:13800999-13801223	Island			NA	18:13791007-13791326	18:13800666-13801315	Unclassified	TRUE
cg04214430		-0.35746	-0.236652	hypo	0.0294271	0.0420427	37	13	50702707	13	49600708	14656407	AACACCTAACACAAAACACAACCAAAAACTATTACACCTCTAACTACTCA	27611423	AACACCTAACGCAAAACGCAACCAAAAACTATTACACCTCTAACTACTCG	I	A	Red	CTTCCTCTCACTGGCACCTGACGCAAGGCGCAGCCAAGGACTATTACACCTCTGGCTGCT[CG]GACGCATCTTCGCACTGCGCCCCCTCGCTCTTTAAACCTGGGAGACTTGTAATTGTGTAC	GGCACCTGACGCAAGGCGCAGCCAAGGACTATTACACCTCTGGCTGCTCG	R			NA	NA			chr13:50703685-50705025	N_Shore		CDMR	NA	13:49600669-49600736			NA
cg12738864	ZNF621	-0.475632	-0.174686	hypo	0.0294374	0.0184465	37	3	40566248	3	40541252	26745460	AATCTCRATAAAACCAAACTATATCAATCCRTAACACTCCAACCAAAAAC	NA		II			CTAGAGGGCGAGGTCTCGGTAGAGCCAGGCTGTATCAGTCCGTGACACTCCAGCCAGAGG[CG]ATGCCGACGGCTGCCGGAGAAAGCCGGGCTTAGAGCGCCACAGTTCCACGCCCGCCGCCG	CGCCTCTGGCTGGAGTGTCACGGACTGATACAGCCTGGCTCTACCGAGAC	R			NA	NA							NA				NA
cg20845262		-0.51987	-0.359207	hypo	0.029764	0.037136	37	7	62514736	7	62152171	73774402	ACAACAAACAAAAATACTAAAAACCAAAATCCTCTTCATAAAACTTTACA	31686387	GCGACGAACAAAAATACTAAAAACCAAAATCCTCTTCGTAAAACTTTACG	I	A	Red	TCGCCCAGGCCCCGAGGCCCGCTCCCCGCTCCCTCTGCCGCGCCGGGCAAGGCCTCACCT[CG]CAAAGCCCCACGAAGAGGATCTTGGCCTTCAGCATCTTTGTCCGCCGCGGCGCAGCCGCC	CGCAAAGCCCCACGAAGAGGATCTTGGCCTTCAGCATCTTTGTCCGCCGC	F			NA	NA			chr7:62514515-62514983	Island			NA	7:62151886-62152385			TRUE
cg17935422	FAM193A	0.496376	0.250276	hyper	0.029814	0.0415202	37	4	2733397	4	2703195	19625331	AATACTTAACAAAACCCATCACACTCCTATTCTTACCAAAAACTCACTAC	NA		II			CAGGGCCTGGAGGGGACCCTTGACACTGTGCCCCTCACCGAGAATCTAAACCCCTGACCC[CG]CAGTGAGTTTCTGGCAAGAACAGGAGTGTGATGGGCTTTGCCAAGCACCAGCTTGGTTGT	GTGCTTGGCAAAGCCCATCACACTCCTGTTCTTGCCAGAAACTCACTGCG	F			NA	NA	NM_003704	Body	chr4:2733657-2734020	N_Shore			NA				NA
cg06154570	HEYL	-0.209872	-0.168453	hypo	0.0300322	0.0214752	37	1	40105764	1	39878351	23640306	TAAAATTACTACTAAAAAATTCTTACTAAAAATCAAACCACAACCACCAC	NA		II			CGCGCTCCTGCCTCCTGGTGTTCTGGAGGCAGCAGACACATCAAGTTTGTCGAAGTTAGT[CG]TGGTGGTTGTGGCCTGATCCTCAGCAAGAATTCCCCAGCAGCAACTCCATAGGGGCCCAA	CGTGGTGGTTGTGGCCTGATCCTCAGCAAGAATTCCCCAGCAGCAACTCC	F			NA	TRUE	NM_014571	TSS1500	chr1:40105010-40105707	S_Shore			NA		1:40104740-40105984	Unclassified_Cell_type_specific	TRUE
cg00269643	TSPAN33	-0.696255	-0.193933	hypo	0.0303332	0.0473078	37	7	128784416	7	128571652	62734429	CATACATTAAAATCAACAAATACACACACCATATATTAAACAATACACCA	59703471	CATACATTAAAATCAACAAATACGCACACCGTATATTAAACAATACGCCG	I	A	Red	CCCTGATTTTATTGTCATCCCCCAGGGATTGTTTCTGTTCTCCCGCGTTCCCAGAGCTTT[CG]GCGCATTGCTCAACACACGGTGTGCGTACTTGTTGATTTTAATGTATGTGTGTTTGCATA	CGGCGCATTGCTCAACACACGGTGTGCGTACTTGTTGATTTTAATGTATG	F			NA	NA	NM_178562	TSS1500	chr7:128784695-128785096	N_Shore			TRUE	7:128571635-128572319	7:128784016-128785719	Promoter_Associated	NA
cg17020562	RNF152	-0.30694	-0.276175	hypo	0.0305926	0.0271888	37	18	59560495	18	57711475	50774450	AAATAACATCTTAAAACAAAAACACACTAACAAAATCTACCAAATAACCC	NA		II			GAGCAGGTGGGGAATAACATCTTGGGGCAAAGACACACTGGCAAAATCTACCAGGTAACC[CG]GTCATATGGGAATGCGGGGCGCCTAGTCAGCCGCGCAGACAGGCACACAGCGCGGCAATC	CGGGTTACCTGGTAGATTTTGCCAGTGTGTCTTTGCCCCAAGATGTTATT	R			NA	NA	NM_173557	TSS200	chr18:59560494-59562016	Island		CDMR	NA	18:57711164-57713384			NA
cg08894362	CXCL1	-0.599896	-0.244671	hypo	0.0307486	0.0302827	37	4	74735030	4	74953894	64723300	ACATAATTAAAACTAAAAAACCCAAAACCCCCAAACCAAAAAAATTCCCA	25744381	ACATAATTAAAACTAAAAAACCCGAAACCCCCGAACCAAAAAAATTCCCG	I	A	Red	GCTCCACCCTGGGGGCGGGGCCGTCGCCTTCCTTCCGGACTCGGGATCGATCTGGAACTC[CG]GGAATTTCCCTGGCCCGGGGGCTCCGGGCTTTCCAGCCCCAACCATGCATAAAAGGGGTT	CGGGAATTTCCCTGGCCCGGGGGCTCCGGGCTTTCCAGCCCCAACCATGC	F			NA	NA	NM_001511	TSS200	chr4:74734918-74735544	Island	high-CpG:74953858-74953976		NA	4:74953783-74954408			TRUE
cg16682899		0.942819	0.409832	hyper	0.0309831	0.00828402	37	16	85508110	16	84065611	57683395	CTAAATCAAATCATCAACACAAACACCCRAATTTAATTATAAAAAATACC	NA		II			GGGGATGCCAGAGGGGCCATGCCAGCCCCGGCGGGGAGTCACATTTCATTTTCCTCTCTG[CG]GCACTTCCCACAATTAAACCCGGGTGCCTGTGCTGATGACCTGACCCAGCCTTGGGGAAC	CGGCACTTCCCACAATTAAACCCGGGTGCCTGTGCTGATGACCTGACCCA	F	rs12931632		NA	NA							TRUE				TRUE
cg01570424		-0.551266	-0.17974	hypo	0.0311661	0.0418119	37	5	2038922	5	2091922	57671438	AATACAACACTAACTAAAACCAACRTATACACRAATAACCAACAAAAAAC	NA		II			CCCGAGTCTGGGTCAAGCCATGGCGGGCGGCAGGCAGCGGACGGCGGCGCCCAGGCAGTG[CG]CCCTCTGCTGGCCACTCGTGTACACGCTGGCTCCAGCCAGTGCTGCACTCCTGGCAGACA	CGCCCTCTGCTGGCCACTCGTGTACACGCTGGCTCCAGCCAGTGCTGCAC	F	rs6883537		NA	NA			chr5:2038527-2038949	Island		DMR	NA		5:2038315-2039307	Unclassified_Cell_type_specific	TRUE
cg09970175	SEMA6D	-0.869129	-0.26155	hypo	0.0313153	0.0385355	37	15	48011443	15	45798735	62794502	CAACRTTTAAAAAACTTAAAACAATACTCCCTATTCTAAAATAACCATTC	NA		II			GGTATGAATCGCAGCGTTTGAGGAACTTAGGGCAGTACTCCCTGTTCTGGGGTGACCATT[CG]GTAACTGATGTTCCAGCATCCCGAGCCCTCAGCGCCGTCAGCTGGATGATCTCACAGGGA	AGCGTTTGAGGAACTTAGGGCAGTACTCCCTGTTCTGGGGTGACCATTCG	R			NA	NA							NA				NA
cg24931856		-0.173969	-0.325161	hypo	0.0313364	0.0220751	37	1	19104579	1	18977166	40655332	AACATATAATAAAAACCTAACAAAAAACAAATACTTCCCTCCTACCTTCC	NA		II			TACAGACTCCAGGAGATGGGCTGCCGCACCTCTGGCTGCTTGGGCGCTGGCCCACAACCC[CG]GAAGGCAGGAGGGAAGCACCTGCCCTTTGTCAGGCTCCTACTACATGCCAGTTCTCCCCG	GCATGTAGTAGGAGCCTGACAAAGGGCAGGTGCTTCCCTCCTGCCTTCCG	F			NA	NA							TRUE				NA
cg21269393	KIF26B	0.479465	0.405528	hyper	0.0313896	0.0297606	37	1	245575194	1	243641817	13610432	TTATATAAACTCTATCACTACATCRTAATAACTAAAATAAAATACCCTCC	NA		II			CTGAATAAGGCTTATGTGGACTCTATCACTGCATCGTGATGACTGGAGTAAGGTGCCCTC[CG]TCCATCATCGTCAGCTTTCTATTCTGTGTCTGACTGCAGTGGAACATCGGCGTGATCAAC	CGGAGGGCACCTTACTCCAGTCATCACGATGCAGTGATAGAGTCCACATA	R	rs1173644		NA	NA	NM_018012	Body					TRUE				NA
cg14260562	RPA3	-0.920513	-0.15496	hypo	0.0314174	0.0432445	37	7	7680678	7	7647203	45673457	AAAAAATAATCAAAATCACTAATAACCCCRCTACCCATCTCCAAAAAAAC	NA		II			CGTGGGAGGCGCGGGAGTTTTGCGGAATGATACGTGGTGTGGCGTCGGGGTTGTGATACC[CG]CCCCCTTGGAGATGGGCAGCGGGGTCATCAGTGATCTTGATCACTTTCTTCAGGCTTTTG	CGCCCCCTTGGAGATGGGCAGCGGGGTCATCAGTGATCTTGATCACTTTC	F	rs28916290		NA	NA	NM_002947	5'UTR	chr7:7679840-7680679	Island			NA	7:7646366-7647304	7:7679400-7681029	Promoter_Associated	NA
cg03193489	TERF1	-0.24878	-0.193181	hypo	0.0316224	0.0264737	37	8	73920979	8	74083533	20675445	CCCAAAAACAAAAACAAATATCAACCAATCAAAAACCAAAACAAATATCA	49701310	CCCAAAAACAAAAACAAATATCGACCAATCAAAAACCGAAACAAATATCG	I	A	Red	GCAAATTCAACGCCCAGAGGCAGGAACAGGTGTCGGCCAATCAGAAGCCGGAACAGGTGT[CG]GCCAATCAGAAGCCAGGCTTGAACCGCTCGCCCATGTCCCGCCGGCGGAAGAGACTCTCC	CCCAGAGGCAGGAACAGGTGTCGGCCAATCAGAAGCCGGAACAGGTGTCG	R			NA	NA							NA				NA
cg13240116	HOXA3	0.235723	0.253893	hyper	0.0319231	0.0151397	37	7	27147513	7	27114038	53712383	CAAAAAACACCCAAACTCACCCACCTATAATAATAAACTTAAAACTACRC	NA		II			AAAAAAAAAAAAAAAAAAAGCAACCAAAGAAAAAAGGTGGGTGGGGGGAGACTCTCCTGG[CG]CGTAGCCCCAAGCCCACTATCACAGGTGGGTGAGCTTGGGTGCTTCCTGAATTCTTCCCT	AGGAAGCACCCAAGCTCACCCACCTGTGATAGTGGGCTTGGGGCTACGCG	F			NA	NA							NA				NA
cg17008375	CUX1	0.756838	0.335079	hyper	0.0320102	0.0154431	37	7	101754831	7	101541551	56644337	ACACACAATTACAAAATTAAAATATAAAAACTACAAAAACAAAACCCACA	29651437	ACACGCAATTACAAAATTAAAATATAAAAACTACGAAAACGAAACCCACG	I	A	Red	TGCCGTGATGTGACACGCAGTTACAAAGTTGGGGTGTGGAAGCTGCGGGAGCGGGGCCCA[CG]GCACACGTGTCGTTGCGGGCGATACCCCGTGGTGCGCCTGCCGCCAGCTGAGCGCAGGGA	ACACGCAGTTACAAAGTTGGGGTGTGGAAGCTGCGGGAGCGGGGCCCACG	R			NA	NA							NA				NA
cg18114313		-0.356982	-0.265832	hypo	0.0320132	0.0139978	37	7	104614435	7	104401671	30702378	ATCCAAATCACACAACCCTTAAATAAACCACCAAATTACCTTTACATCAC	NA		II			GATGATGACCAATCCAAGTCACACAGCCCTTAAATGAGCCACCAGGTTACCTTTGCATCA[CG]TGTCCCAAATGTGTTTCCACTCCCTCAGTTGTCGCTGTTCCTTCAGGGAGTGGTGATGTG	TCCAAGTCACACAGCCCTTAAATGAGCCACCAGGTTACCTTTGCATCACG	R			NA	NA							TRUE				NA
cg26422465	WDR8	6.33064	3.50037	hyper	0.0320816	0.0197408	37	1	3561008	1	3550868	50734334	ACTACRAACACCRTCCATCAATCTCATTCACAAAAACAAAAACCAAACCC	NA		II			AGCCCCGGACATGGGGTCGCGCCTTCAGAAGGGGACCTAGTGGCCCCGCTAATCCTCGAA[CG]GGTCTGGTCCTTGCTCTTGTGAATGAGACTGATGGACGGTGCCCGCAGCTCACTTCCTGG	CGGGTCTGGTCCTTGCTCTTGTGAATGAGACTGATGGACGGTGCCCGCAG	F		rs12408890	NA	NA	NM_017818	Body	chr1:3559952-3561009	Island			NA	1:3549742-3550949			NA
cg07176342	TESSP1	0.91181	0.446594	hyper	0.0323063	0.0293686	37	16	2848275	16	2788276	28732387	AACTCCTAAAAACRAATCTTCAACCACATTCCTTAATATAACCCAAACCC	NA		II			GCACCAAGCGGGCAGCCAGGACCCCCGGGCTGCAGACAAGAAAAGGACTGTGGGGTCCAC[CG]GGTCTGGGCCACATCAAGGAATGTGGTTGAAGACCCGCCCTTAGGAGCTGAAAGCCAGGG	CGGGTCTGGGCCACATCAAGGAATGTGGTTGAAGACCCGCCCTTAGGAGC	F			NA	NA	NM_001135086	TSS1500	chr16:2848426-2849145	N_Shore			NA				NA
cg22976331	ZMAT2	-1.78174	-0.408692	hypo	0.0323177	0.0170002	37	5	140080544	5	140060728	70627329	ATAATAAATACTAACTACATCAAAAACTAAAAATATCACAAAAACRATAC	NA		II			AGAAAAGAAAGATGGTGGGTGCTAACTACATCAAGGGCTAAGGGTATCACAGAGGCGATG[CG]ATGATGGAGAGCGGGTGGGAGTTGAAGTGCGCTGCCTTCCCACGCGGTGTAAGCTCTGGC	CGCATCGCCTCTGTGATACCCTTAGCCCTTGATGTAGTTAGCACCCACCA	R	rs77891723		NA	NA	NM_144723	Body				RDMR	NA	5:140060031-140060742			NA
cg15357934	TSPAN31	-0.979558	-0.313213	hypo	0.0324355	0.0162844	37	12	58138320	12	56424587	16673457	AAACACACAAACRTATAATAATTTACTAAATATTACTATATCCAACCCRC	NA		II			TGGGTACTAGAGGACACACAAACGTGTGATGATTTGCTGGGTGTTGCTGTGTCCAACCCG[CG]GACTCTGCGGCCGGGCTAAATAAGCTCAATATGTGGCTCCTTTGGGTGTTCCCGAGCGTG	CGCGGGTTGGACACAGCAACACCCAGCAAATCATCACACGTTTGTGTGTC	R			NA	NA	NM_005981	TSS1500					NA	12:56424585-56425394	12:58138183-58139073	Promoter_Associated	NA
cg15510664		-0.468702	-0.418604	hypo	0.032486	0.00198631	37	4	54611126	4	54305883	71641320	AACCTTAAAAAAAACRTTACCCTACAACCTCATTTACACAAAAAAAAACC	NA		II			CAAGCTGATGAGACCTTGAGAGGAACGTTACCCTACAGCCTCATTTGCACAGGAAGAAAC[CG]AGGTTAGCAGAGATTCAGTGAGTTGCTGGAGATCTACTGTGAGATGGAGGCAAAACTAAG	CGGTTTCTTCCTGTGCAAATGAGGCTGTAGGGTAACGTTCCTCTCAAGGT	R			NA	NA							TRUE				NA
cg01224563		-0.66065	-0.223636	hypo	0.0326598	0.025452	37	11	134537592	11	134042802	18637354	AAAAATACAACCTTTACAATATCTCRATACTATAAACAATACCTAAAAAC	NA		II			ACTCACTTTGCAAAGGTGCAGCCTTTGCAGTATCTCGGTACTGTGGACAGTGCCTAGGGG[CG]CTTGCTGGGCTCCCTCCTGCTTGGGGACTCTGAGGCTGCTGTCCAGCAGGTCCCTCACTT	CGCCCCTAGGCACTGTCCACAGTACCGAGATACTGCAAAGGCTGCACCTT	R		rs55914913	NA	NA			chr11:134534242-134534457	S_Shelf			NA				NA
cg27017172	POLR2C	-1.1161	-0.402732	hypo	0.0329881	0.00212321	37	16	57497170	16	56054671	37742472	TCTCAACAATACATACCCAAAACAAAAATAAACCTAAATAACCCRTAAAC	NA		II			AGTGCATTGCTGGAGACTTGACCATACCCTGTGCCCTTGGCTCAGTGGCCGCCTCCCTGG[CG]CCCACGGGCCACTTAGGTCCACCCTTGTCCTGGGTATGCATTGCTGAGAAGCATGGGTTT	CGCCCACGGGCCACTTAGGTCCACCCTTGTCCTGGGTATGCATTGCTGAG	F			NA	NA	NM_032940	Body	chr16:57496476-57497038	S_Shore			NA		16:57495782-57497173	Promoter_Associated	NA
cg17680792	NR1D2	-0.467461	-0.244086	hypo	0.0330424	0.0366648	37	3	23986459	3	23961463	52653433	CACCAAACCACCACTTTAACCTAAAAACCACCAAATTAAAAAACAAAACA	67749300	CGCCAAACCACCGCTTTAACCTAAAAACCACCAAATTAAAAAACAAAACG	I	T	Red	ACCCTTGCTCGGCGCCAAGCCACCGCTTTGACCTAAGAGCCACCAGGTTGGGGGGCAGGG[CG]TGGAGAGGACTCCCGGCCAGAGGCGGGAAAGGCAGCCGGGAGGAGAGGAAAGAGGAGGAG	CGCCCTGCCCCCCAACCTGGTGGCTCTTAGGTCAAAGCGGTGGCTTGGCG	R			NA	NA							NA				NA
cg03561565	KCNS2	-1.01109	-0.385343	hypo	0.0336873	0.0341934	37	8	99438624	8	99507800	23672495	AATTTATATCCAAACCRATATAATATACTAACTATACRAAACTACAAAAC	NA		II			GAACGCGGTACACACAGACACTGAAAAGTCCTGCTGTCCTCAGCCTACATACACACACAG[CG]CCCTGCAGTCCCGCACAGCCAGCACACCACACCGGCCTGGACACAAACTGTGCCCACACA	CGCCCTGCAGTCCCGCACAGCCAGCACACCACACCGGCCTGGACACAAAC	F			NA	TRUE	NM_020697	TSS1500	chr8:99438692-99440425	N_Shore			TRUE	8:99507702-99509132			NA
cg01472043	C10orf47	0.425113	0.243141	hyper	0.0337059	0.0450952	37	10	11868183	10	11908189	18803469	TCTTATATCTAACRTCTTTAACTTAACACAATATTTTTCAAAATCCRTCC	NA		II			AATCTGTGGCCTCTTGTGTCTGGCGTCTTTGACTTAGCACAATGTTTTTCAAGGTCCGTC[CG]TGTCGCGGCGTGTATCGTTGCTTCCCTCCTTTTTATCGCCGAATAATGTTCCATTGTGTG	CGGACGGACCTTGAAAAACATTGTGCTAAGTCAAAGACGCCAGACACAAG	R			NA	NA	NM_153256	5'UTR	chr10:11865125-11865984	S_Shelf			NA	10:11908152-11908207			NA
cg20845659		-0.682574	-0.316304	hypo	0.0339922	0.0458341	37	8	38579007	8	38698164	51662456	AAAAACTCTTCTTTACAAACTTAATCTAATTACCATTACCRCTAAACACC	NA		II			TGCATAATTCTGGCCTGCTTCCTGCTGTCCGGTACAAAAAGGAGTAAATGGCAGTCCCTC[CG]GTGCTCAGCGGCAATGGCAATCAGACCAAGTTTGCAAAGAAGAGTTTTCTTTCTGGAACA	AAAACTCTTCTTTGCAAACTTGGTCTGATTGCCATTGCCGCTGAGCACCG	F			NA	NA							NA	8:38697906-38698175	8:38578551-38579689	Unclassified	NA
cg24363298	SLC38A3	-0.256316	-0.364638	hypo	0.0344108	0.00310422	37	3	50242671	3	50217675	67786410	AACCACCAAAAATTAACAAACAAAAAACAAACCAAAAACAAAACCAAACA	54629472	AACCGCCAAAAATTAACGAACGAAAAACGAACCGAAAACGAAACCGAACG	I	C	Grn	CCTCCTCCCGCGGGCCGCCAGGGATTGGCGGGCGGGGGGCGGGCCGGGGGCGGGGCCGGG[CG]CCCTTCATCCCGCGTCGCTGTTGTCGCTGTTGCAGCCGAGTTCAGCCGGGAGCAGAGCGA	CGCCCGGCCCCGCCCCCGGCCCGCCCCCCGCCCGCCAATCCCTGGCGGCC	R			NA	NA	NM_006841	TSS200	chr3:50242550-50243589	Island			NA	3:50217606-50218557	3:50242138-50243985	Unclassified_Cell_type_specific	TRUE
cg06193239		-0.772935	-0.318505	hypo	0.0345275	0.045768	37	11	68417787	11	68174363	43775452	ATATACAACAAAAACCAACAAAACAACCACCCCTACTTCTAAACCACTCA	71600425	ATATACAACAAAAACCAACGAAACGACCACCCCTACTTCTAAACCACTCG	I	C	Grn	CATCCGTGGCAGACTCCCGCCATCCGGATTCTCCCTTTCCTGCCGGCACCTCTCTTCTTG[CG]AGTGGCCCAGAAGCAGGGGTGGTCGTTCCGCTGGCTCCTGCTGCACACCAGGCCCTGGGG	GTGTGCAGCAGGAGCCAGCGGAACGACCACCCCTGCTTCTGGGCCACTCG	F			NA	NA							NA	11:68173882-68174515			NA
cg27600938		-1.57229	-0.522492	hypo	0.0346647	0.0179139	37	10	23478530	10	23518536	33727465	ATTCTCAACAAAACCAATATACACACAACTAACAATTCTTTAAAAACTTC	NA		II			CCTTGTCCTAGATTCTCAACAAGGCCAGTATGCACACAGCTAGCAATTCTTTAAAAACTT[CG]AGGGCAGTGGAGGGAGGAGGAGGAGGAGGAAGGGTAGGAAGGGCTATGTCTGAAACAAGT	TTCTCAACAAGGCCAGTATGCACACAGCTAGCAATTCTTTAAAAACTTCG	R			NA	NA			chr10:23480697-23482455	N_Shelf		RDMR	TRUE				NA
cg12611007		-1.50224	-0.792234	hypo	0.034749	0.0217436	37	5	167960212	5	167892790	27619448	AACAATTCTTCTACCTCAACCTCCCAAAAAATTAAAATTACAATTACCCA	53667447	AACGATTCTTCTACCTCGACCTCCCAAAAAATTAAAATTACAATTACCCG	I	C	Grn	ACTAGCCTGGTCAACATATGAAACCCCATCTCTACTAAAAATACAAAAAATAGCTGGTGG[CG]GGCAACTGTAATCCTAACTTCTTGGGAGGCCGAGGCAGAAGAATCGTTTGAACCTGGGAG	CGGGCAACTGTAATCCTAACTTCTTGGGAGGCCGAGGCAGAAGAATCGTT	F		rs7702445	NA	NA			chr5:167956219-167957371	S_Shelf			NA				NA
cg01928145	SMPDL3B	0.38056	0.234933	hyper	0.0349864	0.0167596	37	1	28282258	1	28154845	52690353	CACATACCCCCAAAATTCTTTAAAAAAACACAAAACAAAACATAATTCCA	69627349	CACGTACCCCCGAAATTCTTTAAAAAAACGCAAAACAAAACATAATTCCG	I	A	Red	TACATTGTCGGCCACGTGCCCCCGGGGTTCTTTGAGAAGACGCAAAACAAGGCATGGTTC[CG]GGAGGGCTTCAATGAAAAATACCTGAAGGTGGTCCGGAAGCATCATCGCGTCATAGCAGG	CACGTGCCCCCGGGGTTCTTTGAGAAGACGCAAAACAAGGCATGGTTCCG	R			NA	NA							NA				NA
cg18638840	ZNF441	-1.32612	-0.281426	hypo	0.0350971	0.00975432	37	19	11877792	19	11738792	67690368	ATTACTCAATACCCAAAAAAAAAACCTAACACACTATCCAATCAAAACCA	24733489	GTTACTCAATACCCGAAAAAAAAACCTAACGCACTATCCAATCAAAACCG	I	C	Grn	ATCGCTTCTTCCGTTACTCAGTGCCCGGGGGAGGGACCTGGCGCACTATCCAATCAGGGC[CG]CGGGGCGGGGTCGTGAGAACTGTCAATCAGGCGCACTGACCGGAGGAGGGTGCAAGGTTC	GTTACTCAGTGCCCGGGGGAGGGACCTGGCGCACTATCCAATCAGGGCCG	R			NA	NA	NM_152355	TSS200	chr19:11877720-11878280	Island			NA	19:11738757-11739705	19:11877334-11879198	Unclassified	NA
cg27539247	CENPL	-0.583448	-0.240635	hypo	0.0351215	0.020815	37	1	173793289	1	172059912	22691366	RCTCCACAAATAAATTCACAAAAAACACAAACRCACCCAAAAAAACCTCC	NA		II			AATTCCCTCTCGCTCCACAAGTGGGTTCACAAGAGACACAAACGCACCCAGGAAGACCTC[CG]CTCCCTCAGACGCGGGGCGGGCCCTGCGACTTCACTCTGGGAGGGACATTTCCGCTCACC	CTCCACAAGTGGGTTCACAAGAGACACAAACGCACCCAGGAAGACCTCCG	R			NA	NA							NA				NA
cg13106577	LTA4H	0.360667	0.286901	hyper	0.0352251	0.042979	37	12	96425200	12	94949331	65627362	TCAACTATCATTTACAAACTACTTTTTAAAATTCCCCTTCAAATTTCAAC	NA		II			AGTCCTAAGTCTCAACTATCATTTGCAAACTACTTTTTAAAATTCCCCTTCAAATTTCAG[CG]ATGTTATTTTTAAAAAATAGTCAAAAACTGTAATAAGAAAGAAAAATAAAGAAAACTGGA	CGCTGAAATTTGAAGGGGAATTTTAAAAAGTAGTTTGCAAATGATAGTTG	R			NA	NA	NM_000895	Body	chr12:96429014-96429509	N_Shelf			NA				NA
cg08042647	LRCH1	-1.27033	-0.168292	hypo	0.0352317	0.0439476	37	13	47127740	13	46025741	53695378	AAAATTCCTTCAATTTCCTAACRCTCAAATTCAACCCCCCRAAATTAACC	NA		II			GTGGCAGCGGGGGCTTCAACCTGCCCTTGAACCGGGGTCTGGAGCGCGCGCTTGAGGAGG[CG]GCCAACTCCGGGGGGCTGAACCTGAGCGCCAGGAAATTGAAGGAATTTCCCCGTACCGCA	CGGCCAACTCCGGGGGGCTGAACCTGAGCGCCAGGAAATTGAAGGAATTT	F	rs11618395		NA	NA							NA				NA
cg21676273	LIMD1	0.259585	0.227764	hyper	0.0353422	0.0386961	37	3	45635931	3	45610935	18643489	ACATCCTCCTTAAACAACCAAACACRAAAACTCACAACAAAACAACAACC	NA		II			CTCCGGCCCGACTCGCGGCCTCGGCGCCCTCCCGGCCGATTCAGCTTCACCCGGCCCAGT[CG]GCTGCTGCCTTGCTGTGAGTTTCCGTGTTTGGTTGCCTAAGGAGGATGTGATTTTACTTT	CGGCTGCTGCCTTGCTGTGAGTTTCCGTGTTTGGTTGCCTAAGGAGGATG	F			NA	NA	NM_014240	TSS1500	chr3:45635090-45635932	Island			NA	3:45609848-45610936			NA
cg02246683	NCOA2	0.388535	0.406319	hyper	0.0353524	0.0300941	37	8	71259403	8	71421957	16774374	RTTAAATTTACACACATATACTTTTATCTTACTAACCTAAACAACRTAAC	NA		II			AATTTATCCACGTTGAATTTACACACATGTACTTTTATCTTACTAGCCTGGGCAACGTGG[CG]AAACCCTGTCTTCACTAAAAATACAAAAAAATCGGCTGGGCACGGTGGCTCACACCTGTA	CGCCACGTTGCCCAGGCTAGTAAGATAAAAGTACATGTGTGTAAATTCAA	R			NA	NA	NM_006540	5'UTR					TRUE				NA
cg00812502	DGCR2	-0.826289	-0.245703	hypo	0.0354488	0.0410101	37	22	19109875	22	17489875	15750309	TCTTACACACAACTAAAATCAATACCTAAAATTACAACCAAAAATATACA	28785379	TCTTACGCGCAACTAAAATCGATACCTAAAATTACAACCGAAAATATACG	I	C	Grn	TGAACCTGGGCGAGGCGCGGAGAGGCGGCGGGAAAGAGCTTCGGCTGGGCCGCGGGCTGG[CG]CACACTCTCGGCTGCAACCTCAGGCACCGACTCCAGCTGCGCGCAAGATGGCGGCCGTCC	TCTTGCGCGCAGCTGGAGTCGGTGCCTGAGGTTGCAGCCGAGAGTGTGCG	F	rs17555279		NA	TRUE							NA				NA
cg22525688	GTF2IRD1	0.735454	0.277576	hyper	0.0355302	0.0190639	37	7	74001908	7	73639844	55685407	TCCTCTCTAAAAAACRTAAAATCACATAAACTAAACCTCTTAAAACAAAC	NA		II			CGGCCCTGGCTCCCTGCCTGCGTCTAGCTCCACCCCACAACATCTCACCCTTACCGAACC[CG]CCTGCCCCAAGAGGCCCAGCCCATGTGACCCCACGCTTCTCAGAGAGGAGATTTCCTGTT	CGCCTGCCCCAAGAGGCCCAGCCCATGTGACCCCACGCTTCTCAGAGAGG	F			NA	NA							NA				NA
cg07625383	CALD1	0.27885	0.232366	hyper	0.03589	0.0433169	37	7	134626083	7	134276623	55656467	AAAACAATAACTAATAACCTCACAACAAAAACATACTACCTACTTAACAC	NA		II			TCACATGCAAAGAAAAAAAAAAAAAAGTCAGTCTTCCCATCCTGTGCTTCCAGACAGAAA[CG]TGCTAAGCAGGCAGCATGCTTTTGTTGTGAGGTCATTAGCCATTGTCTTAGAGATACTCA	CGTGCTAAGCAGGCAGCATGCTTTTGTTGTGAGGTCATTAGCCATTGTCT	F			NA	NA							NA				NA
cg15618428	C6orf103	-0.723506	-0.254696	hypo	0.0358918	0.0228481	37	6	146919983	6	146961676	49686350	CCTATAACTACAAAAAAACRCAAAAACATAAACTAAAATCCCACATCCCC	NA		II			TGCCAAACCCGTGCCCCAGAACCTCGATTTCTCCCCAGACACCAACTCCAAGTTCCTCCA[CG]GGGATGTGGGATTTCAGTTTATGCTCTTGCGTCCCTCTGCAGCCACAGGCCGCAGAGCCC	CGGGGATGTGGGATTTCAGTTTATGCTCTTGCGTCCCTCTGCAGCCACAG	F			NA	NA	NM_024694	TSS200	chr6:146920034-146920245	N_Shore			TRUE				TRUE
cg19276110	PLA2G5	-1.29316	-0.279657	hypo	0.0366176	0.0495903	37	1	20396593	1	20269180	64795412	ATAAAATAACTAAAACCRTAACCTAAATATTTCAAAACTCAAATCCACCC	NA		II			AGCAAAGGCTTGTGAAGTGGCTAAAGCCGTGACCTGGATATTTCAGGACTCAAATCCACC[CG]CATTGGAATTCTCTGGGTGACTGCCCAGCCCCTTTGGCAGGACAGCCAGCCACAGGCCCT	CGGGTGGATTTGAGTCCTGAAATATCCAGGTCACGGCTTTAGCCACTTCA	R			NA	NA	NM_000929	TSS200					NA				NA
cg09825346	DUSP12	0.439094	0.320491	hyper	0.0366814	0.0320014	37	1	161718614	1	159985238	51797360	CAAACAAATTATAAATTATTTACACAACAAAACTATATATCCTAAACCAC	NA		II			ATGGCTGGGCACAGGCAGATTGTGAGTTATTTGCACAGCAGGGCTATGTGTCCTGGACCA[CG]AAGAAAGGCAGACTTATGGCTTGTCTGCTTTCTCCTTTTGCTTCCCTTCGTCCAGCCAGC	CGTGGTCCAGGACACATAGCCCTGCTGTGCAAATAACTCACAATCTGCCT	R			NA	NA	NM_007240	TSS1500	chr1:161719414-161720076	N_Shore			NA				NA
cg20779334		-1.18257	-0.363623	hypo	0.0368073	0.0306889	37	6	168593168	6	168336017	29682482	TAATCATCCCACCRAAAATTTATTTTTAAACACCCAAATCTCTAAAAACC	NA		II			CAGTGCTCAGATGATCATCCCACCGGAAATTTGTTTTTAAGCACCCAGGTCTCTAAAGAC[CG]TGCTTCTCTCTCACTGGGAGTGCTGCATTAGCCTAAGACATCTTTAATTATAGGCCACGG	CGGTCTTTAGAGACCTGGGTGCTTAAAAACAAATTTCCGGTGGGATGATC	R			NA	NA			chr6:168590832-168591394	S_Shore		RDMR	NA				NA
cg09198448	PDE1C	-0.675973	-0.180573	hypo	0.037063	0.0387721	37	7	32110636	7	32077161	17605501	TTACCAACAACTCTACTAACAAACRAAAAAACTAACAAATAAAAAAAATC	NA		II			TTTTCTCTCACTTACCAGCAGCTCTGCTGACAAGCGAGAAAACTGACAAGTGAGAAAAGT[CG]TCTGTCAGCGCCCGGGCTGGTGTCTGGGCTGTCACCGCGGGCGCGGAGGGAGGGGCGCGC	TACCAGCAGCTCTGCTGACAAGCGAGAAAACTGACAAGTGAGAAAAGTCG	R			NA	NA	NM_005020	5'UTR	chr7:32110063-32110910	Island		DMR	NA	7:32076434-32077514			TRUE
cg11696392	ALG8	-0.273564	-0.249136	hypo	0.0370794	0.0207503	37	11	77850819	11	77528467	26760338	TAAAACTTAAAAATAACTACAAACACCTACACAAAAACCCTTCCAACCCA	31794410	TAAAACTTAAAAATAACTACAAACGCCTACGCAAAAACCCTTCCGACCCG	I	A	Red	GGACTGCAGTCAGCTATTTAAACCTCCCGCCCACCTTTTCTTTAGACCCGCGTCTCACCC[CG]GGCCGGAAGGGCTCCTGCGCAGGCGTTTGTAGCCACTTTTAAGTTTTATCAGCTAGTTCA	CGGGCCGGAAGGGCTCCTGCGCAGGCGTTTGTAGCCACTTTTAAGTTTTA	F	rs11237409	rs2156785	NA	NA							NA				NA
cg07148535	ADH5	-0.716112	-0.18701	hypo	0.0371362	0.0447517	37	4	100010082	4	100229105	65657354	CACAAAAAAACCCTTTCCCAACAAAAAAAACAAATTCTACAACAAATCCA	12693388	CACGAAAAAACCCTTTCCCGACAAAAAAAACGAATTCTACAACAAATCCG	I	T	Red	CGTTCCAGGGTGCACTCGCCGGCGAGGCTGCACGGCGCCGGTTTCATTGCTAAAATCCGA[CG]GACTTGTTGCAGAACTCGTTTTTTTTGTCGGGAAAGGGCTTCCCCGTGTAACTTTACAGC	CGGACTTGTTGCAGAACTCGTTTTTTTTGTCGGGAAAGGGCTTCCCCGTG	F	rs78551514		NA	NA	NM_000671	TSS200	chr4:100009736-100010129	Island			NA	4:100228460-100229152	4:100009159-100010631	Promoter_Associated	NA
cg12404181	ASB13	0.762072	0.930211	hyper	0.0371713	0.0144971	37	10	5688515	10	5728521	27643376	RACTAAACCRAAAATTCCRTAATATCACCCAAACCTCAATTTCTTTAAAC	NA		II			CTTGCTCAGGGAGGCCGGAGGCTTAGGATGAAGCCAATACTGAGGAAAGCAGAATCGCAA[CG]TTCAAAGAAACTGAGGCCTGGGTGACACCACGGAACCTCCGGTCCAGCCGCCCCTAATCC	GCTGGACCGGAGGTTCCGTGGTGTCACCCAGGCCTCAGTTTCTTTGAACG	F			NA	NA							NA				NA
cg27013755	BANP	0.528093	0.27514	hyper	0.0371718	0.0033322	37	16	88044333	16	86601834	65609476	ACATAACATAACTACACATTCTCCTTTCCACATACATAACTAATATTCCA	72739500	ACATAACGTAACTACACGTTCTCCTTTCCACGTACATAACTAATATTCCG	I	T	Red	CATGGAAATAAAAACATGTAGCCACGCTGTGCTGTGCCGAGTCACACACATCGCAGTCCA[CG]GAACACCAGCTATGCACGTGGAAAGGAGAACGTGTAGCCACGCTATGCTGTGCCGATTCA	CGGAACACCAGCTATGCACGTGGAAAGGAGAACGTGTAGCCACGCTATGC	F			NA	NA							NA				NA
cg22490255	TSPAN31	-0.797036	-0.219747	hypo	0.0374099	0.0396685	37	12	58138949	12	56425216	27792390	ATATAAACCACRTTAAAAACRCAAAACRCATTCTTAAAACAAACAAAACC	NA		II			ACCCTCCCCCCAAGTCCTTGGGACCACTTGGGTCCCCAGAGCTGGGGAGATGGTTTGTGG[CG]GCTTTGCCTGCTCCAAGAATGCGCTTTGCGCTCTCAACGTGGTCTACATGGTGAGGTTTT	TGTAGACCACGTTGAGAGCGCAAAGCGCATTCTTGGAGCAGGCAAAGCCG	F			NA	TRUE	NM_005981	1stExon					NA	12:56424585-56425394	12:58138183-58139073	Promoter_Associated	NA
cg22168512	MBP	-1.3718	-0.401858	hypo	0.037427	0.0113197	37	18	74695224	18	72824212	68673498	TATCCAAAAACRAACTAAATATTACTAATTATAATAATTTTACAAACACC	NA		II			AGCTGGTAGTGGAGTAATTAGTTTTCCAGATGGGATGAATCCGTGTTTCCCAGGTGAGCA[CG]GTGTCTGCAAAATCATCACAACTAGCAACACCTAGTTCGCCCTTGGACATTCTGACTCAG	CGGTGTCTGCAAAATCATCACAACTAGCAACACCTAGTTCGCCCTTGGAC	F			NA	NA							NA				NA
cg04020066	JAZF1	-0.922575	-0.160567	hypo	0.0375901	0.0286587	37	7	28220514	7	28187039	22688417	TAACAAAACTCACAAATAAAACCTAAATCCACACACTAAAATTAAAACCA	16609352	TAACAAAACTCGCAAATAAAACCTAAATCCGCGCGCTAAAATTAAAACCG	I	C	Grn	GCGGGGGGGGAAGGCCGCCGCAGCTGGGAGGAGGGACCAGGGCGCGCGGCTACAGCTGTG[CG]GCCCCAACCTCAGCGCGCGGACCCAGGCCTCACCTGCGAGCCCTGCCACCAACTTTATCT	CGGCCCCAACCTCAGCGCGCGGACCCAGGCCTCACCTGCGAGCCCTGCCA	F	rs740256		NA	NA	NM_175061	TSS200	chr7:28220014-28220534	Island			NA	7:28185364-28187120			NA
cg03867429		-0.564499	-0.579086	hypo	0.0378416	0.0200477	37	7	57483183	7	57487125	69685301	ATATCTCCAAACCTTTTTAAATCCCTTCATTTTAACTTCAAATATAAAAC	NA		II			GCTCAGGAGGCAGGTGGTGCAGACGCAGAGGTCCCTCATCACCCTGCTCAGGTAGAAAAG[CG]TCTTACACTTGAAGTCAAAATGAAGGGACTCAAAAAGGTCTGGAGACACCAAGAACACAA	TGTCTCCAGACCTTTTTGAGTCCCTTCATTTTGACTTCAAGTGTAAGACG	F			NA	NA			chr7:57484168-57485070	N_Shore			NA				NA
cg13858139	ZNF43	-0.222067	-0.12195	hypo	0.0380935	0.0467819	37	19	22019044	19	21810884	35603367	RAAAACAAAACCTTAAAAATTATCCAATCAAAAACRCTAAACTAAAAACC	NA		II			CAAAGGCCCCGCCACATCCCGGAAGCCGCCCTGTCCTCTCCTGCCCCGTGCCTGATTGGA[CG]GTTTCCAGCCCAGCGTCCCTGATTGGATAACTTCTAAGGTCCTGCCCCCGCAAACCCTGA	CGGTTTCCAGCCCAGCGTCCCTGATTGGATAACTTCTAAGGTCCTGCCCC	F			NA	TRUE	NM_003423	TSS200	chr19:22018594-22018827	S_Shore		DMR	NA		19:22018491-22019532	Promoter_Associated	NA
cg10787981	INSC	-0.516077	-0.191058	hypo	0.0381602	0.0255787	37	11	15148999	11	15105575	31768424	ACTCATCCAACATTAACRCRAACCCTAATACCTAAATTAACAAAATCTAC	NA		II			AGGATCCTAGTGGGGAGGGCTGAAGCTGGAGATTTCTTGAAAAGTCAGAGGGATTTGGGC[CG]TAGATCCTGCCAACCTAGGCACCAGGGTTCGCGTCAATGCTGGATGAGTAATTGGTTCTT	CTCATCCAGCATTGACGCGAACCCTGGTGCCTAGGTTGGCAGGATCTACG	F			NA	NA							NA				NA
cg06118533	CBS	-0.197102	-0.30661	hypo	0.0381647	0.0357932	37	21	44480711	21	43353780	27621452	AAATATATCTAACATACTCCCATACRTACACRTACACAATTCATACATAC	NA		II			TGCCACCTGCAGAGAGGGCCACGAGTCAGACGCGCCAGGGTGAGCGTGCGTGGGTGCACA[CG]TATGCATGAATTGTGCACGTGCACGCATGGGAGCATGTCAGACACACTCCGAAGGATCCG	AGTGTGTCTGACATGCTCCCATGCGTGCACGTGCACAATTCATGCATACG	F			NA	NA	NM_000071	Body	chr21:44480559-44480772	Island			NA	21:43353629-43353806			NA
cg17949727	INPP5B	-0.951455	-0.277364	hypo	0.0382259	0.0426354	37	1	38412684	1	38185271	28687338	TAAAAAATATAATCACTATCCCAAAACCTAAAACAACAAAATCCCATACA	59704428	TAAAAAATATAATCACTATCCCGAAACCTAAAACAACGAAATCCCGTACG	I	C	Grn	TCTGCTCCCACCCACAGCTCCCTGACATTGTCACCTACCTCCTGAGCTGTCACCACAGGG[CG]CACGGGACTCCGCTGCCCCAGGTTCCGGGACAGTGACTACATTTCCCAACAGCCCCTGCG	TGGGAAATGTAGTCACTGTCCCGGAACCTGGGGCAGCGGAGTCCCGTGCG	F			NA	NA							NA				NA
cg10333144	ATP6V1H	0.751905	0.322524	hyper	0.0383713	0.0280915	37	8	54628500	8	54791053	72648369	CACTCTTAACTCTAAACACAATACTCCCACTACTAATTCTACATTAAAAC	NA		II			CAAACAGTGTTCACTCTTAACTCTAAACACAGTGCTCCCACTACTGGTTCTGCATTGAGG[CG]GAGGGGAAGGCCAGAGGCAGGCTTAGCTTCGGGCGGCAGCGGTCTGGGGCTGCTCGGACT	CGCCTCAATGCAGAACCAGTAGTGGGAGCACTGTGTTTAGAGTTAAGAGT	R		rs7835987	NA	NA							NA				NA
cg16319691	USH1C	0.189008	0.288808	hyper	0.0385578	0.0215364	37	11	17566011	11	17522587	60616507	TAAAAACAAAACCTAAACACAAAAAAACAAAACCAAACCTCTATAAAACA	13697453	TAAAAACGAAACCTAAACGCGAAAAAACGAAACCAAACCTCTATAAAACG	I	A	Red	CGCCCTCGGAGCTGGGGGCGGGGCCTGAGCGCGGAGGGGCGGGGCCAGGCCTCTGTGGGG[CG]GGGCCGCTGCGAGGCTGGAGTCGAAGGTGCTGAGTCGTCGCCTCCCACTGAAGCCTGGGA	TGGGGGCGGGGCCTGAGCGCGGAGGGGCGGGGCCAGGCCTCTGTGGGGCG	R			NA	NA							NA				NA
cg09218398	FGFRL1	0.308377	0.156191	hyper	0.0386217	0.0336322	37	4	1016669	4	1006669	10772322	TAAATATAAAAAACATATCTCTCTAAACACCTATCCAAACCCAACACCCA	62642303	TAAATATAAAAAACGTATCTCTCTAAACACCTATCCAAACCCAACGCCCG	I	A	Red	CGGAGTTCAGAGGAGCCGCCGGGATGCGTGGCCTTTCTGTTCTCTTCTGCGCCTGGGGCC[CG]GGCGCTGGGCTTGGACAGGTGTCCAGAGAGACACGCCCTCCATACCTAGGGACCCGGCAC	TAGGTATGGAGGGCGTGTCTCTCTGGACACCTGTCCAAGCCCAGCGCCCG	F			NA	NA							NA				NA
cg05463155	PDHB	-0.135241	-0.174307	hypo	0.0388074	0.0414022	37	3	58419697	3	58394737	48725509	ATAAAATTAATTTAAAACRACTCCAAACAAAAAAACACRACCACCCACAC	NA		II			GGCTGCGTGACCCGCCCACCCGCCCACCGGGTGAGGGGCCGCGGGGCCGGGCTGAGGTGG[CG]TGTGGGTGGCCGTGCCCCTCTGCCTGGAGCCGCCTCAAATCAACTTTATTGACAGTAGGC	TAAAGTTGATTTGAGGCGGCTCCAGGCAGAGGGGCACGGCCACCCACACG	F			NA	NA	NM_000925	TSS200	chr3:58419176-58419818	Island			NA	3:58394239-58394833	3:58418782-58420108	Promoter_Associated	NA
cg21576590	NCLN	-1.74251	-0.208377	hypo	0.0388363	0.0214859	37	19	3204556	19	3155556	27778301	AAAAATAAACTAAAATAACCACCATCCCCACCTACCCTCTACTAATAACA	19658395	AAAAATAAACTAAAATAACCGCCATCCCCGCCTACCCTCTACTAATAACG	I	C	Grn	CTGGAGCATTTGGGGAATGGGCTGGGGTGGCCGCCATCCCCGCCTGCCCTCTGCTAATGG[CG]CCTCCGGCTGCAGGTGGCCGCGCACCAGTTCCCTGAGGTACGGTTCTCCATGGTGCACAA	GGGAATGGGCTGGGGTGGCCGCCATCCCCGCCTGCCCTCTGCTAATGGCG	R			NA	NA	NM_020170	Body	chr19:3204526-3204916	Island			NA	19:3155059-3155968			NA
cg02870584	DKFZp761E198	0.791892	0.29226	hyper	0.038984	0.0225835	37	11	65547924	11	65304500	40639463	CCCTACAAAACAACACAAAAAACACATAAAAACCTACCTTAATCTATTCA	36641356	CCCTACGAAACGACGCAAAAAACGCGTAAAAACCTACCTTAATCTATTCG	I	C	Grn	GGGCTGGGGTGACCCTGCGGAACGGCGCAGGGGACGCGTGGGGGCCTACCTTGGTCTGTT[CG]CTCAGCTTCTCACTTCTCAGGTCGCTCAGCAGGTCGCGACCCAAATCCTCCCCCTCGGGA	CCCTGCGGAACGGCGCAGGGGACGCGTGGGGGCCTACCTTGGTCTGTTCG	R			NA	NA	NM_138368	TSS200	chr11:65547499-65549261	Island			NA	11:65303730-65305801	11:65546869-65548018	Promoter_Associated	NA
cg05909880		-0.615413	-0.254705	hypo	0.0392046	0.00545009	37	11	118796111	11	118301321	18648450	AACAAACRATAATCTTTTAATCCTAAACRCCTTAATCTCAATACCAACCC	NA		II			CAGAGGGGGCGGGCAGGCGGTGATCTTTTGATCCTGGACGCCTTGATCTCAATACCAGCC[CG]GCCCGGGAGAGGCTATCCGGGGATCGCTGGGTGCCTGGGTTCCTGCCTCCCAACCGCGGA	GCAGGCGGTGATCTTTTGATCCTGGACGCCTTGATCTCAATACCAGCCCG	R			NA	NA			chr11:118795950-118796819	Island			NA	11:118301181-118302029			NA
cg21533369	SFI1	0.311483	0.179704	hyper	0.0392328	0.0270034	37	22	31892152	22	30222152	57640360	CACCCACAACCAAACACTAAAAATAAAATTCCAACTAAAAAACAACTACA	17793460	CGCCCGCGACCGAACACTAAAAATAAAATTCCAACTAAAAAACGACTACG	I	T	Red	AACCAAAAGCCAGAGAGGCCCACGCACGAGTCCGGAAGTGAGGGAGGGAGGACTTTCGTA[CG]CAGCCGCCTCCCAGCTGGAACCTCATCTTTAGTGCTCGGCCGCGGGCGGCGTAACTCGGG	CGCAGCCGCCTCCCAGCTGGAACCTCATCTTTAGTGCTCGGCCGCGGGCG	F			NA	NA							NA				NA
cg13606422	TYMS	0.537334	0.290083	hyper	0.0392885	0.046656	37	18	673111	18	663111	67666414	TTACATTTACCAATAACAACATCCTTAAAAATTAATAACTAATAAATCAC	NA		II			ATGCCGAGGTAAAAGTTCTTTTTGCTCTAAAAGAAAAAGGAACTAGGTCAAAAATCTGTC[CG]TGACCTATCAGTTATTAATTTTTAAGGATGTTGCCACTGGCAAATGTAACTGTGCCAGTT	TACATTTGCCAGTGGCAACATCCTTAAAAATTAATAACTGATAGGTCACG	F			NA	NA							NA				NA
cg12851161		0.0840276	0.226393	hyper	0.0395351	0.0156329	37	13	22298502	13	21196502	53697423	AACAAAACCACTATAAAAACACCAAAACCAACACTACRCATCAAACAACC	NA		II			CTAACTCATATCTCATTTTCTTTTCTCCATCACCCTGGCAGCTCTTCCACACAGCCAGAG[CG]GCTGCTTGATGCGTAGTGCTGGCTTTGGTGCTTCTACAGTGGTTTTGCTAGCTTTTAGCT	CGGCTGCTTGATGCGTAGTGCTGGCTTTGGTGCTTCTACAGTGGTTTTGC	F	rs497626		NA	NA							NA	13:21196434-21196661			NA
cg16850458	ZNF232	0.52773	0.343325	hyper	0.0396706	0.0105297	37	17	5015314	17	4956038	52603300	TACCAAAAAACTAAAAACCCAAAAACCAATTCCTAAACTTAAACAAAACA	23680381	TACCGAAAAACTAAAAACCCGAAAACCGATTCCTAAACTTAAACGAAACG	I	A	Red	GCGCGTGGGCGCTGCCGAGAGGCTGGGAGCCCGGGAACCGGTTCCTGGACTTGAGCGGAG[CG]AGAAAGAGCGCGCCGCCTGCACGACTGGACTGGAGCGGCCGGGTGCCCTGGAGGCCCCTG	CGCTCCGCTCAAGTCCAGGAACCGGTTCCCGGGCTCCCAGCCTCTCGGCA	R			NA	NA	NM_014519	5'UTR	chr17:5014705-5015356	Island			NA	17:4955372-4956080	17:5014462-5015673	Promoter_Associated	NA
cg10960266	VGLL4	-0.783419	-0.362837	hypo	0.0398029	0.000415046	37	3	11610142	3	11585142	25631410	AAAACACATAACRCCTAAAAAACAATAACCRAAAAATAATTCATCCRAAC	NA		II			TCCAGCTCATTTTCCTGGTTCCCGGAGCTTCAAGACAGACATTGTTTTCCAGGCCCCGCT[CG]CCCGGATGAATCACCTCCCGGCCACTGCTTCCCAGGCGTCATGTGCTCCCGGGGACGGCA	CGCCCGGATGAATCACCTCCCGGCCACTGCTTCCCAGGCGTCATGTGCTC	F			NA	NA							NA				NA
cg07209141	LRP5	0.448432	0.17153	hyper	0.0398699	0.00949142	37	11	68171070	11	67927646	31788374	ACTACTAAAAAACTTCATCTACTAAACTAACTAACAACACCACAACATCA	69741385	GCTACTAAAAAACTTCATCTACTAAACTAACTAACAACGCCGCAACATCG	I	A	Red	TTTTGGGTTCACGCTGCTGGGGGACTTCATCTACTGGACTGACTGGCAGCGCCGCAGCAT[CG]AGCGGGTGCACAAGGTCAAGGCCAGCCGGGACGTCATCATTGACCAGCTGCCCGACCTGA	GCTGCTGGGGGACTTCATCTACTGGACTGACTGGCAGCGCCGCAGCATCG	R			NA	NA	NM_002335	Body					NA	11:67927554-67927752			NA
cg13260333	C6orf108	-0.230711	-0.252164	hypo	0.0398758	0.0279373	37	6	43197365	6	43305343	69800483	RAATTCTACCTAAACAAAATCAAATTAAAATACRTATTAAACATCCRAAC	NA		II			ACGACGAACTGGGAGGATCCAGCCGGGACCCTTTCGGGAACACACCCTTCCTGGACTTGA[CG]TTCGGATGCCTAACACGCACCTTAACTTGACCTTGTCCAGGCAGAACTCGAGGGCTTCCC	AGTTCTGCCTGGACAAGGTCAAGTTAAGGTGCGTGTTAGGCATCCGAACG	F			NA	TRUE							NA				NA
cg00486280		-0.192863	-0.196269	hypo	0.0400394	0.0255563	37	15	34988869	15	32776161	51642419	ACTAAAAACCAAACTTCTCTCCTAAACCCCTACATTTCCTAAATAACCAC	NA		II			TGACAGCCTTCACTGGAAACCAGACTTCTCTCCTAAACCCCTGCATTTCCTGGGTGACCA[CG]GGGGTTGTGCAGTGTGGTCTGAGAGTGCCACAGGGACAGGGCAGTCCCCACCCAGTCAAG	CTGGAAACCAGACTTCTCTCCTAAACCCCTGCATTTCCTGGGTGACCACG	R			NA	NA							TRUE				NA
cg08382235	TBX1	-1.12378	-0.233427	hypo	0.0406096	0.0484326	37	22	19754251	22	18134251	23657312	AACAACCACAACAACTAAACTCACAAAATAATAATAATAATACAAATACA	39727435	GACGACCGCGACGACTAAACTCACGAAATAATAATAATAATACGAATACG	I	C	Grn	AGAGCCGGCCGGCGCCCTACCCGCTGCCCGGCCTGCGTGGCCACGGCTACCACCCGCACG[CG]CATCCGCACCACCACCACCACCCCGTGAGTCCAGCCGCCGCGGCCGCCGCCGCCGCTGCC	GGCGGCCGCGGCGGCTGGACTCACGGGGTGGTGGTGGTGGTGCGGATGCG	F			NA	NA							NA				NA
cg00282683	UBE3C	-0.433404	-0.257991	hypo	0.0407182	0.00410221	37	7	156931995	7	156624756	70720487	CACATAAACTAAACTACCAAAATATTCAACTTCRAAAACRACTTCAAAAC	NA		II			GGCGCTGCCCGCACATGGGCTAGGCTGCCAGGATGTTCAGCTTCGAAGGCGACTTCAAGA[CG]CGGCCCAAGGTGTCCCTTGGCGGCGCGAGCAGGAAGGTGAGGGCCGGGCTGGCGGGGCGC	ACATGGGCTAGGCTGCCAGGATGTTCAGCTTCGAAGGCGACTTCAAGACG	R			NA	TRUE	NM_014671	1stExon	chr7:156931422-156932075	Island			NA	7:156623905-156625433			NA
cg12308631	SYNJ2	0.467742	0.210344	hyper	0.0409648	0.0294206	37	6	158454502	6	158374490	60770450	ATCTTCAACAACCAATCACAACAACTCACCTAATACTACCTCAAAAACAC	NA		II			GAGGATGTCAAGTGACTGGAATTGGTGTGGGACTGTGTTTTGCAGGAACCAGCTGTTGCA[CG]TGCCCTTGAGGCAGCACCAGGTGAGCTGCTGTGACTGGCTGCTGAAGATCATCTGCGGGG	CGTGCCCTTGAGGCAGCACCAGGTGAGCTGCTGTGACTGGCTGCTGAAGA	F			NA	NA	NM_003898	Body					NA	6:158374146-158374686			NA
cg01159576	LMX1B	-0.389691	-0.156027	hypo	0.0409904	0.0498952	37	9	129386206	9	128426027	56608335	AAAAACCTATACATAATATCATCCCACTCCCAATAAAAAACATACTACAC	NA		II			ATGGGGCGGCTTTCAGCGGCCTCCACCCGCGCACCCCTCCAGGCCCACCTCTCGGCGGTT[CG]TGCAGCATGTTCTTTACTGGGAGTGGGATGACACCATGCATAGGCTCCTGGGCTCCGCAG	CGTGCAGCATGTTCTTTACTGGGAGTGGGATGACACCATGCATAGGCTCC	F			NA	NA	NM_002316	Body	chr9:129386112-129389231	Island		RDMR	NA	9:128425862-128426733			NA
cg04102208	ZNF622	-0.23324	-0.151808	hypo	0.0410539	0.0403453	37	5	16465239	5	16518239	48794312	CTCCTACTACTTTACCAACTTCTTCRCCTACTATTCAAACCACTAAAACC	NA		II			TCGCTGTCCTCCTCCTGCTGCTTTGCCAACTTCTTCGCCTGCTGTTCAAACCACTGGAGC[CG]GGGTGGTTTCTCACTCGGGTCTCGGTCGTGGGTCCCACGGCCACCAGTACCCACGGCCAC	TCCTGCTGCTTTGCCAACTTCTTCGCCTGCTGTTCAAACCACTGGAGCCG	R			NA	NA	NM_033414	1stExon	chr5:16465238-16466460	Island			NA	5:16518239-16519460	5:16464986-16466534	Promoter_Associated	NA
cg04566791	CKAP2	-0.447511	-0.341675	hypo	0.0411722	0.00471888	37	13	53030145	13	51928146	53742346	CTATAAAATTAAAAATAACACATAATACRACCCCAACCCTACAAAAATTC	NA		II			CTGCACAGGTTCAGGGACCGACTGCGCCTGCGCTGGGTCCTCCGCCTCTTAGGTCCCTAG[CG]AATTTCTGCAGGGCTGGGGTCGCATCATGTGTTATTTCCAATTTCACAGCTTCTCCTTCG	TGTGAAATTGGAAATAACACATGATGCGACCCCAGCCCTGCAGAAATTCG	F	rs76087725		NA	NA							NA				NA
cg01330448	LAMP1	-0.884535	-0.257711	hypo	0.041241	0.0222352	37	13	113976115	13	113024116	25653324	CACAAAATATAAAAAACATACTTCAAACTCCACCTATAAACATTTAATCA	21735369	CGCGAAATATAAAAAACGTACTTCAAACTCCGCCTATAAACGTTTAATCG	I	C	Grn	GAGGGCAGCTGTCGCGGGGTGTGGAGGACGTGCTTCAGACTCCGCCTGTGGACGTTTAGT[CG]CTTCCGTGTGGGCTGGGGCGACGCCCCTGTTCCTCTGCAAGGAGCTGTTTCTTCTTGCCG	CGCGGGGTGTGGAGGACGTGCTTCAGACTCCGCCTGTGGACGTTTAGTCG	R			NA	NA	NM_005561	Body	chr13:113975893-113976139	Island			NA	13:113023807-113024445			NA
cg00215902		0.653953	0.372993	hyper	0.0413581	0.00910016	37	11	122198071	11	121703281	35803440	ACCATTCATTTAATTTCAACACTCATACTTAAATAAACCACTATCCCTTC	NA		II			ATATTATAACCAAGATAACTGTACTCAGATTCATAATATATTCTAGGTTTTTGACTTGGC[CG]AAGGGACAGTGGCTTACCTAAGCATGAGTGCTGAAATTAAATGAATGGCAGAAGTTCGTG	CCATTCATTTAATTTCAGCACTCATGCTTAGGTAAGCCACTGTCCCTTCG	F	rs1944600	rs479134	NA	NA							TRUE				NA
cg25034395	HPSE2	-0.699463	-0.308159	hypo	0.0414147	0.0441699	37	10	100997023	10	100987013	36708494	TTTTAAAATTTTACTTATTTAATACCAAAAAAAACCCTAAACRCTTCTAC	NA		II			AATGGGACTTCTACTTGGCAGATGAAGGGAACTACTTTATGTAGTGCGGGCAGTCAGAAA[CG]CAGAAGCGTCCAGGGCCCTCCTTGGTATCAAACAAGCAAAACCCTAAAATGCAGAGCAAG	CGCAGAAGCGTCCAGGGCCCTCCTTGGTATCAAACAAGCAAAACCCTAAA	F	rs3814146		NA	NA							NA				NA
cg25975712	FAM19A5	-0.334594	-0.291135	hypo	0.0415895	0.0297483	37	22	48971051	22	47349715	50601410	AATAAAACCAACCCAACCAAAAACTACAAATCAAACTCCACCTAAATACA	48726451	AATAAAACCGACCCAACCGAAAACTACGAATCGAACTCCACCTAAATACG	I	C	Grn	CTCGAGGCCCCGCGTCCGGTCTCCCGCGCCAGCAGGGCCGGCTCTGCAGTGAGGCCCCTG[CG]CACCTAGGTGGAGCCCGACCCGCAGTTTTCGGCTGGGCCGGCCCCACCTGACCCGCCGGC	GGTGGGGCCGGCCCAGCCGAAAACTGCGGGTCGGGCTCCACCTAGGTGCG	F			NA	NA							NA				NA
cg07799277		-0.291268	-0.215894	hypo	0.0415907	0.0408995	37	5	98368443	5	98396343	48691501	TCCCTATAAATAAAAAATTCACRTTTATCTACCTTCAAACTACTCTACTC	NA		II			AGCTTGTGGGCGAAAGTCAGAAAAACAAATTAGGAATCCTAAGAAAGACTGACTGATAGC[CG]AGTAGAGCAGTCTGAAGGTAGATAAACGTGAACCCTCCATCCATAGGGAGATTCAGATAC	CCCTATGGATGGAGGGTTCACGTTTATCTACCTTCAGACTGCTCTACTCG	F			NA	NA							TRUE		5:98368194-98368504	Unclassified	NA
cg18406934	LOXL2	0.392187	0.217465	hyper	0.0418775	0.0436577	37	8	23183238	8	23239183	44618486	TTCATTCCTTACAACTAAATAACACTAAAACRCTACATACTAACRAACTC	NA		II			GAACACATTCATTCATTCCTTACAACTGAATAGCACTGGAGCGCTGCATGCTGGCGGACT[CG]GCACTAAGGACACAGAGATAAAGACACAGGTGCTCCCCTCATGTGGCATGCAGCCTTGCA	TCATTCCTTACAACTGAATAGCACTGGAGCGCTGCATGCTGGCGGACTCG	R			NA	NA	NM_002318	Body					TRUE				NA
cg18368297	SOX21	0.462215	0.235274	hyper	0.0419092	0.0134474	37	13	95364928	13	94162929	58715385	CCAAAAAAACAAACTAATACTACTATATTTATATTTATATCCATTACTAC	NA		II			TGGAGGAGGAAGAGGAGGGGGAGGCGGAGGAGTGTCCAGGCGTGCCACGAGAACGCAGAG[CG]CAGCAATGGATATAAATACAAATACAGCAGCACCAGCCTGTCTTCTTGGCTCCGGGCAGG	CGCAGCAATGGATATAAATACAAATACAGCAGCACCAGCCTGTCTTCTTG	F			NA	NA	NM_007084	TSS1500	chr13:95363152-95366051	Island		DMR	NA	13:94161154-94164046			NA
cg07485181	FAM168B	-0.267103	-0.194886	hypo	0.0419608	0.00810954	37	2	131851172	2	131567642	62685367	TTTTTTCACAAACAATTAATAAAAAAACTACAACTACACCCRACCCTTTC	NA		II			CTCGAGACGCCCGGATGGACGAGCGCGAGCGCGAGCGCGGAGTGGGCCGGTCCCAGTTGG[CG]AAAGGGCCGGGTGTAGCTGTAGTTTTTTTATTAACTGTCTGTGAAAAAAGTATTTAATTT	TTTTTCACAGACAGTTAATAAAAAAACTACAGCTACACCCGGCCCTTTCG	F			NA	NA	NM_001009993	TSS200	chr2:131850472-131851362	Island			NA	2:131566943-131567643	2:131850164-131851588	Promoter_Associated	NA
cg00081251	CCDC163P	-0.386284	-0.327685	hypo	0.0421959	0.0357405	37	1	45965679	1	45738266	26633310	AATTCAAAACTTCRAATTAATTTTAAAAATCCRACTTTAAACTAACTACC	NA		II			TGCCGCCGCCGGGTTCAAAACTTCGGGTTGGTTTTGAAAGTCCGACTTTGGACTGGCTGC[CG]CAGCGCCACCTGGGAAACTGAGGTCGCCTCTTGCGAACACAACCGGCGATGGAGGCGGTG	CGGCAGCCAGTCCAAAGTCGGACTTTCAAAACCAACCCGAAGTTTTGAAC	R			NA	NA							NA				NA
cg04509559	ERH	-0.693685	-0.252635	hypo	0.0422299	0.00949184	37	14	69864994	14	68934747	59674324	CTCTCACAAAAATTAACTATTAACAACATTATAATTAAACTCATATAACA	46610307	CTCTCGCGAAAATTAACTATTAACGACGTTATAATTAAACTCGTATAACG	I	A	Red	GAGGCCTTTCTCACCATCGCGCCAAACTCTCTTCGCTACAGCAGCTGCCGACACCGCCGC[CG]TTACACGAGCTTAACTACAACGCCGCTAACAGCCAATCCTCGCGAGAGGAGCCGCCGGAA	CTCTCGCGAGGATTGGCTGTTAGCGGCGTTGTAGTTAAGCTCGTGTAACG	F	rs80134653		NA	NA							NA				NA
cg09770068		0.28336	0.13483	hyper	0.0423326	0.0369257	37	12	52294251	12	50580518	39686320	CAAAACAACACACTAAACCTTAACTCCAATAACAACAAATTCAAACCCCA	13678428	CAAAACAACACGCTAAACCTTAACTCCGATAACAACAAATTCGAACCCCG	I	C	Grn	GGCGGGCAGCCGCAGAGCAGCACGCTGGGCCTTGGCTCCGGTAGCAGCAAGTTCGAACCC[CG]CTCCTGCTCCGCTTCGGTTCTCGCTCCTCGGCCCTTGGGCCTCCAAACACCATTTCCTGG	CGGGGTTCGAACTTGCTGCTACCGGAGCCAAGGCCCAGCGTGCTGCTCTG	R			NA	NA			chr12:52294173-52294632	Island			NA	12:50580441-50580890			NA
cg23159678	NOVA1	-0.142752	-0.445256	hypo	0.042416	0.0352495	37	14	27063169	14	26133009	57626319	TTAACAATAAATTTAATTTACCATTACAACTCTTTTCCTAAAACTATCAC	NA		II			ATTTTCATCTATTGACAGTGAATTTAATTTACCATTGCAGCTCTTTTCCTAGAACTATCA[CG]TTATTAATTCTGCAATCAAGCTCTTTTGAGTGCTTTTATTTGTACTAAGGGTTTTCACAA	CGTGATAGTTCTAGGAAAAGAGCTGCAATGGTAAATTAAATTCACTGTCA	R			NA	NA							NA				NA
cg25353401	MIRLET7C	1.25305	0.376704	hyper	0.0427864	0.0329339	37	21	17911066	21	16832937	13790399	AACTCATACACAATTAACTTAATAATTAATTTAATTTTAATTATAAACTC	NA		II			AAGCACGGTCTAACTCATACACAATTAACTTAATAGTTAATTTGGTTTTAATTATAGGCT[CG]TAATACTACATTCATGCCTCACAATTATATAATTCATACATGCATGTATGGATTCTTTTT	CGAGCCTATAATTAAAACCAAATTAACTATTAAGTTAATTGTGTATGAGT	R			NA	NA							NA				NA
cg25032756	TCP10L2	-1.44706	-0.328567	hypo	0.0429449	0.0388151	37	6	167590911	6	167510901	17750496	TAACAACAAATATCTAACTAAAACTAAATAAACTCRAAAACTTTATTTCC	NA		II			GAGCTCACTCATGGCAGCAAATGTCTGGCTGGGGCTGAGTGGACTCGGGGGCTTTGTTTC[CG]TGGGTGCCACCCACGGAGGTGATACGCGTGGCGCTCTCGCCACATGCCATGGCCCGTGCG	CGGAAACAAAGCCCCCGAGTCCACTCAGCCCCAGCCAGACATTTGCTGCC	R			NA	NA	NM_001145121	Body	chr6:167587354-167587559	S_Shelf			NA	6:167510901-167511031			NA
cg25882380	C1QC	-0.710495	-0.435271	hypo	0.0430949	0.00110332	37	1	22969945	1	22842532	55795413	ACACACACACCCTCAACCAAATACTAAAACAAAAAACAATTCCTCATTTC	NA		II			CACACACACACACACACACACCCTCAGCCAGATGCTGGGGCAGGGGACAGTTCCTCATTT[CG]GACACTGACTGCCGGTGGGGGGATGTGGATGGGGTATTGCTGTGGTCAGTCTGGCTCAGC	CACACACACCCTCAGCCAGATGCTGGGGCAGGGGACAGTTCCTCATTTCG	R		rs6676997	NA	NA							NA				NA
cg06921501	ZC3H12A	-0.624323	-0.18089	hypo	0.0431137	0.0300192	37	1	37939940	1	37712527	11796401	CCTAATTCAATCCATACTTATCTTACACATACAAACCATTCAATATCCCA	58724463	CCTAATTCAATCCGTACTTATCTTACGCATACGAACCGTTCAATATCCCG	I	C	Grn	CAGGTGCGTGTACCTGATTCAGTCCGTGCTTATCTTGCGCATACGGGCCGTTCAGTGTCC[CG]CTCGGAGCTCGTCGCCGCCGCAGCCTTGAGGCTCCGACCCCCGCTTGGGCCCCGTCCGGC	CGGGACACTGAACGGCCCGTATGCGCAAGATAAGCACGGACTGAATCAGG	R			NA	NA	NM_025079	TSS200	chr1:37939723-37940650	Island			NA	1:37712342-37713443	1:37939901-37940462	Promoter_Associated	NA
cg20956314	XYLB	0.294696	0.294294	hyper	0.0431235	0.00427348	37	3	38387299	3	38362303	37763418	ATACTAACTAAATCAAAAACAATTATACAACCTACTAAACACATTTAATC	NA		II			CTTTATTTAAAATTTTTTAAAAGTGGAGATAATAGTACCTACTTCCCAGCATCATTGTGA[CG]ATTAAATGTGCTCAGCAGGTTGCATAATTGTTTCTGATCTAGCTAGTATCCAGTATTTGT	TACTAGCTAGATCAGAAACAATTATGCAACCTGCTGAGCACATTTAATCG	F			NA	TRUE	NM_005108	TSS1500	chr3:38388122-38388769	N_Shore			NA				NA
cg27357675		-0.73952	-0.365382	hypo	0.0431856	0.0404475	37	7	149733103	7	149364036	34686381	AAAACTAAAAACAAACCCCTCTTCCCACCTTTACTCTTAAAACCCCATCA	12666382	AAAACTAAAAACGAACCCCTCTTCCCACCTTTACTCTTAAAACCCCATCG	I	C	Grn	AGGGCGGGAAGAGGGACTGGCTCTCAGTCCCTGCCTCGCGGGGGGTGCCTCCGCCCCCAG[CG]ATGGGGTCCTAAGAGCAAAGGTGGGAAGAGGGGCTCGCTCTCAGTCCCCGCGTCGCGAGG	GGGACTGAGAGCGAGCCCCTCTTCCCACCTTTGCTCTTAGGACCCCATCG	F			NA	NA							NA	7:149363384-149364094			NA
cg24838136	SLC12A8	0.217022	0.2461	hyper	0.0432246	0.0364882	37	3	124887734	3	126370424	19654399	TCTATAAAAAATAAATCAATTAAACCAAACCAAACACAAATCCATCTCAC	NA		II			CAGCCAAGCACAAGCCCCCTCCCTCACCCAGCAGAAGCAGCTCCCGTCTGCTACATTCAG[CG]TGAGATGGACCTGTGCCTGGCCTGGCCCAACTGATCCACCTCCCACAGATGGCAGAGGGC	CTGTGGGAGGTGGATCAGTTGGGCCAGGCCAGGCACAGGTCCATCTCACG	F			NA	NA	NM_024628	Body					TRUE				NA
cg02747103	HCN2	1.01452	0.24493	hyper	0.0434608	0.0358385	37	19	603718	19	554718	41607343	TACTTCTTCTTAATCTTCTCRAAATCCAAAATAATCTCCRTATTATCCTC	NA		II			GGTCTCGGACACCTTCTTCCTCATGGACCTGGTGTTGAACTTCCGCACCGGCATTGTGAT[CG]AGGACAACACGGAGATCATCCTGGACCCCGAGAAGATCAAGAAGAAGTATCTGCGCACGT	CGAGGACAACACGGAGATCATCCTGGACCCCGAGAAGATCAAGAAGAAGT	F			NA	NA	NM_001194	Body	chr19:603638-603945	Island			NA	19:554639-554927			TRUE
cg02460371	MRPS21	-0.471003	-0.232457	hypo	0.0435706	0.00718017	37	1	150266604	1	148533228	23754458	CTCAAAAACRCRCRAAATAAAACACATAAAAATCATCCTAAAAAATAAAC	NA		II			TCTCTTTTCTTCTCTATGCGAGGATTTGGACTGGCAGTGAGAATAAGAGACAACGATTCA[CG]TCTACTTTCTAGGATGACTTCCATGTGCTCCATCTCGCGCGTCCCTGAGCATGTTGAATT	CGTCTACTTTCTAGGATGACTTCCATGTGCTCCATCTCGCGCGTCCCTGA	F	rs58124952		NA	NA							NA				NA
cg15277511	ATP5A1	-1.00678	-0.159816	hypo	0.0437024	0.0325841	37	18	43678182	18	41932180	72795371	CTACAAAAATACCACCTACAAAATAACTACAAAAATACTATCCATACACA	25657360	CTACAAAAATACCGCCTACGAAATAACTACAAAAATACTATCCGTACGCG	I	T	Red	GGCCTTCGGTGCTCACCAGTCCGGCCCGCCGAGGAAGGGCGCGGACCACGGCCGCAGCAA[CG]CGCACGGACAGCATCTTTGCAGTTACTCCGCAGGCGGTACTTCTGCAGCCGCAGCCTCCG	CGCGCACGGACAGCATCTTTGCAGTTACTCCGCAGGCGGTACTTCTGCAG	F			NA	NA							NA				NA
cg14193678	ZNF197	-0.854268	-0.263166	hypo	0.0437877	0.017719	37	3	44666490	3	44641494	46601412	AAAAAACRAACCATAAAAATATAACTTCCTAAAAATCCRAAATAAAAAAC	NA		II			AGTTCTGGGAAAAGAAACGAACCATAGAGATGTGGCTTCCTAGAGATCCGGGATGAGGGG[CG]GGGTGCAACCGGAAGTCGCAGTATTCTCGGCTCGGCCATTATTCTGTGCCTCGGCTGCCG	CGCCCCTCATCCCGGATCTCTAGGAAGCCACATCTCTATGGTTCGTTTCT	R			NA	NA							NA				NA
cg08554936	CCDC61	-0.877005	-0.188969	hypo	0.0438934	0.0462383	37	19	46519866	19	51211706	15807491	CCAACTCCTACAAACAAAAAAATCACTACRCCCCTAAAAATCACAACCAC	NA		II			CCTCGTCTGTGTTTCTGCGTGCTTTCCGCTCGTAGGCCTGTCACCTCAGGCTTTCGCTGG[CG]TGGCTGTGACCTTTAGGGGCGCAGTGACCCCCTTGCCTGCAGGAGTTGGGCGTACAGACC	CAACTCCTGCAGGCAAGGGGGTCACTGCGCCCCTAAAGGTCACAGCCACG	F			NA	NA	NM_001080402	Body	chr19:46518283-46520080	Island			NA	19:51210133-51212114	19:46519587-46521583	Promoter_Associated	NA
cg27111656	MFF	0.710541	0.311211	hyper	0.0439121	0.0433036	37	2	228222480	2	227930724	23659402	TTAAATACACTACATTTATACCTTATTCTATCRTTTTTTAAATTATTCAC	NA		II			ATTCTTTCATTTTAGTTTTGCACTTGGTTTTCTATAAAGTACGTTTTTACTCAGTTCATG[CG]TGAACAATTTAAAAAACGACAGAATAAGGTACAAATGTAGTGTATTTAATAAACTGTCAA	TAAATACACTACATTTGTACCTTATTCTGTCGTTTTTTAAATTGTTCACG	F		rs11892405	NA	NA	NM_020194	3'UTR					NA				NA
cg17736920	EXO1	-0.509095	-0.24843	hypo	0.0439298	0.0414	37	1	242011382	1	240078005	54746374	ACAACAACTACAATCATATAACAATAAACCACTATCTACCCAACAAAACA	58668320	ACAACGACTACAATCGTATAACAATAAACCGCTATCTACCCAACGAAACG	I	A	Red	TTCGGGCCGGCAGCAGCGGCTGCAGTCGTATGGCAGTGAGCCGCTGTCTACCCAGCGAGA[CG]GAGAGCTCAGGACGCAACCCTATGAGTTGGAAGCCGCAGGAGGCGGAACCGGGTTGCGGG	GCAGCGGCTGCAGTCGTATGGCAGTGAGCCGCTGTCTACCCAGCGAGACG	R			NA	NA							NA				NA
cg26542283	C5orf39	-1.55088	-0.29566	hypo	0.0439797	0.025058	37	5	43040505	5	43076262	14793305	ATTTCTCRTTTACAAAATAATTAAAACAAAACCCTAACAAACAATTTTCC	NA		II			ATTCAAGAGCGCGCAAGGGCCAAGAACCACCCGTTTCCGGGAAATGAGCGTTGCTGCCAC[CG]GAAAACTGTCTGCTAGGGCTCTGCCCTAACCACCTTGCAAACGAGAAACTGGCGCGTTGA	TTTCTCGTTTGCAAGGTGGTTAGGGCAGAGCCCTAGCAGACAGTTTTCCG	F		rs77647328	NA	NA	NM_001014279	TSS200	chr5:43040345-43040633	Island			NA	5:43076211-43076390	5:43040323-43041183	Promoter_Associated	NA
cg22682751	CDC25A	-0.659973	-0.211001	hypo	0.0443735	0.0402904	37	3	48230398	3	48205402	44614354	TAAAAATCATTACATTCCCTCCCTCATTATAAAATAAAACCTAAAAACCC	NA		II			CGGATCCAGCCTTGGCTCGGCCTCTAACCGTGCAGTATTGTGGACCCCTTTCTTCCGCCC[CG]GGCCTCCAGGCCCCATTTTATAATGAGGGAGGGAATGCAATGACCCCCAGGACTGGACTC	GGGGGTCATTGCATTCCCTCCCTCATTATAAAATGGGGCCTGGAGGCCCG	F			NA	NA							NA				NA
cg18612714	ZNF709	-0.391012	-0.163764	hypo	0.0444143	0.024734	37	19	12595655	19	12456655	15622411	AACAACAAAAACAAATCCAAAAATACAATATCCAATCAAAAACACCACCA	29764478	AACAACGAAAACGAATCCAAAAATACAATATCCAATCAAAAACGCCGCCG	I	A	Red	AGCGCAGCGGCTGGTAGCCACGCCCTCGCCGTTTGCGCAGCGCCCCTCCGCCCGCCTTCC[CG]GCGGCGCCCCTGATTGGACATTGCACTCTTGGACCCGCCTTCGTTGCCTGAGTGACAGCT	CGGCGGCGCCCCTGATTGGACATTGCACTCTTGGACCCGCCTTCGTTGCC	F			NA	NA							NA				NA
cg06892217	ACLY	-0.457518	-0.223482	hypo	0.0445851	0.0438557	37	17	40075290	17	37328816	57698467	TTAAAAAAAACCCTAACACTCAAACTAAAAAACACATATAACCAATCACA	40706436	TTAAAAAAAACCCTAACGCTCAAACTAAAAAACGCGTATAACCAATCGCG	I	A	Red	TTTTGTCCCGGCCCAGCCGGACTTTTCCCCGCCCCCATCGGCTCGCGGCGAGAACGGCCC[CG]CGATTGGCCACACGCGTTCCCTAGCCTGAGCGCCAGGGCTCCTCCCAATTCGCTGCTGGC	TTGGGAGGAGCCCTGGCGCTCAGGCTAGGGAACGCGTGTGGCCAATCGCG	F			NA	NA							NA				NA
cg09916783	POMC	-0.531361	-0.282791	hypo	0.0446636	0.0408608	37	2	25391911	2	25245415	70607476	CRAAAAAACCTCCRATTTCCCCATTATTTAAAAACTATAATATAAAAATC	NA		II			CCGTCTGCACACGGGGAGGCCTCCGATTTCCCCATTGTTTGGAAACTGTGATGTGGAAGT[CG]TGGGGAATCATATTCTCTCTGTTCCACTTTGGGGAGGGGAGGAGGGAGCAGAAGTCAGGA	GGGGAGGCCTCCGATTTCCCCATTGTTTGGAAACTGTGATGTGGAAGTCG	R			NA	NA							NA				NA
cg23365739	OTX2	-0.321994	-0.118885	hypo	0.0447324	0.0497608	37	14	57277178	14	56346931	34627387	CRTCAAAAAATTACCAAAAAAACRCTTTCTCAACAAATCTCCCTAAAAAC	NA		II			TGCTCTAGCAATTTTTATTTTTAATCACAGTGGAGGCTGTGTTGGAGCTGAGGCCGGTCC[CG]CTCTCAGGGAGATTTGCTGAGAAAGCGCCTCTCTGGCAACTTTTTGACGCAAACTCTCCA	GTCAAAAAGTTGCCAGAGAGGCGCTTTCTCAGCAAATCTCCCTGAGAGCG	F			NA	NA							NA				NA
cg12530021	SIGLEC12	-0.439591	-0.121154	hypo	0.0447331	0.0380717	37	19	52004630	19	56696442	50616384	TAATCATATTTATAATTCCATTTCATATTTCCTCTCTCTACACAAAAAAC	NA		II			TCACAGAGAGCTGGTCATATTTATAATTCCATTTCATATTTCCTCTCTCTACACAAAAGA[CG]TATGTCCCTGCATCACTCTCTCTGGTGTCTCTGATGCTCAGGGTACAATCCTTGTTCTGT	CGTCTTTTGTGTAGAGAGAGGAAATATGAAATGGAATTATAAATATGACC	R			NA	TRUE							NA				NA
cg13359649	C12orf75	-0.998104	-0.253627	hypo	0.0448018	0.0245535	37	12	105724310	12	104248440	70777421	ATCAACCATTAATCATTATTACAAAAAACAAAAATTTAAAATAAACCCCA	39636342	ATCGACCATTAATCGTTATTACGAAAAACGAAAATTTAAAATAAACCCCG	I	A	Red	TGGGCAGGTGGGCACCCCCACCCCGCTGCGCCGGCCACGCCCCTTGCCGCTCCCTCGCCC[CG]GGGCCCACTTTAAACTCCCGCCCCTCGTAATAACGACCAATGGCCGACCGCGAAGCGCGC	CGGGGCCCACTTTAAACTCCCGCCCCTCGTAATAACGACCAATGGCCGAC	F			NA	NA	NM_001145199	TSS200	chr12:105724272-105725052	Island			NA	12:104248403-104249131	12:105724142-105724676	Unclassified	NA
cg06162746	CAND1	-1.46031	-0.299371	hypo	0.0449458	0.0380204	37	12	67662739	12	65949006	44764385	AAAAATTAACTTACAAAACCAACATAAAAATTTATAACAAAAAAATATCA	67690435	AAAAATTAACTTACGAAACCAACATAAAAATTTATAACAAAAAAATATCG	I	T	Red	TACGTGGCAACATTACACCACGGTGGCTACGGCAATGCAGGCCACGCGTCTGATCCCAAA[CG]ACACCTCCCTGTTATAAATTCTTATGTTGGTTCCGCAAGCTAACTCCTTAACTGTCGTTA	CGACACCTCCCTGTTATAAATTCTTATGTTGGTTCCGCAAGCTAACTCCT	F			NA	NA	NM_018448	TSS1500	chr12:67663041-67664047	N_Shore			NA	12:65948765-65949007	12:67661340-67663613	Promoter_Associated	NA
cg12380441		0.58182	0.354498	hyper	0.0449479	0.0221218	37	11	1403976	11	1360552	57799491	CTAACCCCTATCCAAAAACAAATAAATACAAAATATAAACAAAAAAAACA	14778404	CTAACCCCTATCCAAAAACAAATAAATACGAAATATAAACAAAAAAAACG	I	A	Red	TGACCCAGCCGTCTGACCCCTGTCCAGGGACAGGTGGGTGCGGGGTGTGAGCAGAGAGGA[CG]GAGGCAGGTGTGGCTGTGGGCAGGGTGGCTTCTCTAAGGTCCCCCGTGGTAGTGGGGGAT	CTGACCCCTGTCCAGGGACAGGTGGGTGCGGGGTGTGAGCAGAGAGGACG	R			NA	NA			chr11:1404214-1404711	N_Shore			TRUE	11:1360327-1360553	11:1403216-1405025	Promoter_Associated	NA
cg04954757	NXN	0.849335	0.226512	hyper	0.0449669	0.0391789	37	17	807121	17	753871	35760427	AAAACCTAACRCCTACCTTCATTCAAAATAAACCAAATCCCCACTAAAAC	NA		II			ACCGCAGCCAAAGGGCCTGACGCCTGCCTTCATTCAGGGTAGACCAAATCCCCACTGGGG[CG]GCCCCCTCCGAAGCCAACCTCACCCCCCACGGGCAGATTCCTAACAAAATTCACGCTCCC	GGGCCTGACGCCTGCCTTCATTCAGGGTAGACCAAATCCCCACTGGGGCG	R			NA	NA	NM_022463	Body					TRUE				TRUE
cg05022363	PCDH9	-0.45941	-0.228675	hypo	0.0451238	0.0132667	37	13	67804509	13	66702510	45613337	CACAAAATACAAACCAATCAAAACCCAAAAACAAAACCTAAACAATCACA	38801463	CGCAAAATACAAACCAATCAAAACCCGAAAACGAAACCTAAACAATCACG	I	C	Grn	CCCTCTCCTCTCTCTGAACTGAATTTCTTGATATAACTCTCAATAAGCCCAGAGGGAGGG[CG]TGACTGCCCAGGCCCCGCCCCCGGGCTCTGATTGGCCTGCATCTTGCGGCGCGGGCGGCC	CGCAAGATGCAGGCCAATCAGAGCCCGGGGGCGGGGCCTGGGCAGTCACG	F			NA	NA							NA				NA
cg14528821	SCAP	-0.829135	-0.24667	hypo	0.0451351	0.0313615	37	3	47517500	3	47492504	62643453	CCAAAAAACAAACAAAAAACACAAATATAATTCAACTACACATACACACA	60683427	CCAAAAAACGAACGAAAAACGCGAATATAATTCGACTACGCATACGCACG	I	C	Grn	ACCTCTCACCTCCTACCTTTACCCTCCCGCCCCGCCGCCCTCCGCACGTGCGCCCAGCGG[CG]TGCGCATGCGTAGTCGAACCACATTCGCGTCTCCCGTTCGCCCTCTGGTGGACACCGGAG	CCAGAGGGCGAACGGGAGACGCGAATGTGGTTCGACTACGCATGCGCACG	F			NA	NA	NM_012235	TSS200	chr3:47516997-47517650	Island	high-CpG:47492308-47492538		NA	3:47491928-47492654	3:47516538-47518383	Promoter_Associated	NA
cg17077180		1.99405	0.415831	hyper	0.0451601	0.0111447	37	1	38461687	1	38234274	31733323	TACCCAAAACCAAACCTCACTACAAACAACTATAAACACCACTATATACA	12682475	TACCCAAAACCGAACCTCGCTACAAACAACTATAAACGCCACTATATACG	I	C	Grn	CGAGGGTCCGCCTGCCCAGGGCCGGGCCTCGCTGCAGGCAGCTGTGGGCGCCACTGTGTG[CG]CATACCTGCCCCGACAGCCGGACGGTCGGCCGAGCCCAGACCGCGGCAGCCAGGGTCAGG	CGCACACAGTGGCGCCCACAGCTGCCTGCAGCGAGGCCCGGCCCTGGGCA	R			NA	NA			chr1:38461584-38461988	Island			NA	1:38234092-38234559			TRUE
cg05517964	CATSPER1	-1.45986	-0.425529	hypo	0.0452631	0.0160861	37	11	65790280	11	65546856	41799484	AATCCRAAACRATAAAAACCAAAAAATCCTATTCCCATAAAAAAACCACC	NA		II			AGCTGAGTCCTATAAACCGCCCGGCACTGGATCAGGCCCACGGAGGTCCTGGAAGAGCAT[CG]GTGGCTTCTCCATGGGAACAGGACTCCCTGGCTCTTACCGCCCCGGATCTCGACTTCAGC	CGGTGGCTTCTCCATGGGAACAGGACTCCCTGGCTCTTACCGCCCCGGAT	F			NA	NA	NM_053054	Body	chr11:65789909-65790168	S_Shore			NA	11:65546486-65547016	11:65789797-65790574	Unclassified	NA
cg21246614	KLF7	-0.772131	-0.303207	hypo	0.0453697	0.0255226	37	2	208031171	2	207739416	54623425	CAAACATCTAATAAAAAATCAAAAATCAACAACCAACCCAAACCCAACCA	51696331	CAAACATCTAATAAAAAATCGAAAATCGACGACCAACCCGAACCCAACCG	I	T	Red	GGGCAGCGCGAGCGCAAGGGACAGGGAGGGTCGTGGCGACACTCGCGCCAGCTCCCGGGA[CG]GCTGGGCTCGGGCTGGTCGCCGACCTCCGACCCTCCACTAGATGCCTGGCAGAGCCCGGC	CGGCTGGGCTCGGGCTGGTCGCCGACCTCCGACCCTCCACTAGATGCCTG	F			NA	NA	NM_003709	TSS1500	chr2:208030852-208031477	Island			NA	2:207738733-207740143	2:208030646-208031228	Promoter_Associated	NA
cg00112341	ERC2	-0.355417	-0.201044	hypo	0.0454147	0.00983697	37	3	55991024	3	55966064	59743381	AACTACACAAAAACCCAAAAACAAAACCACCCTCAATTAAATCTCACAAC	NA		II			GTGGTGCTTGGGGCTACACAAGGGCCCAGAGACAAAGCCACCCTCAGTTAAATCTCACAA[CG]CCAACATACTTAAAAAAGACATCATTTGTCATTTACCAGGCCAGCAGGACACACCAAGAA	GCTACACAAGGGCCCAGAGACAAAGCCACCCTCAGTTAAATCTCACAACG	R			NA	NA	NM_015576	Body					TRUE				NA
cg12897901	ST3GAL4	-0.701982	-0.214677	hypo	0.0454523	0.0327097	37	11	126225297	11	125730507	22779382	AACCTAATAAAATAAACACAAAACCAAAACAAACACTACCTATAAATAAC	NA		II			CTTGATTCTCATTGTTCCCGGGAGCGAGCGCCTTGGCTGCGCTGGGCATACCCACCCTGG[CG]CCATTCACAGGCAGTGCCTGCCCTGGCCCTGTGCTCACCCCATCAGGCCTCCTCTTCCGC	GCCTGATGGGGTGAGCACAGGGCCAGGGCAGGCACTGCCTGTGAATGGCG	F	rs78860941		NA	NA	NM_006278	TSS1500	chr11:126225355-126226073	N_Shore			NA		11:126224938-126226569	Promoter_Associated	NA
cg20071624	WIPI2	0.0517727	0.291923	hyper	0.0454755	0.00114777	37	7	5258357	7	5224883	73702433	TTAAAAAAAATAACCTCTAAATATCCCCATATACCTATAACCACATAACA	23710436	TTAAAAAAAATAACCTCTAAATATCCCCGTATACCTATAACCGCGTAACG	I	A	Red	GAATGTCTGGCTTTAAAGGAGATGGCCTCTAAATGTCCCCGTGTACCTGTGACCGCGTGG[CG]AGGCTCCCTGGCCCCCAGGAGACTGAAGGCTCCTTGTTCTCTTCCTCATTTGGACTGTGC	CGCCACGCGGTCACAGGTACACGGGGACATTTAGAGGCCATCTCCTTTAA	R			NA	NA							NA				NA
cg00373455	PDGFRA	-0.958209	-0.201024	hypo	0.0456481	0.0397177	37	4	55095444	4	54790201	46800411	TCCTCTATTTCTCTCCCTATAACTCCAACAATAATAAACTCAAAAACCRC	NA		II			TACTTAGAGCAAATGATTAGTTTTAGAAGGATGGACTATAACATTGAATCAATTACAAAA[CG]CGGTTTTTGAGCCCATTACTGTTGGAGCTACAGGGAGAGAAACAGAGGAGGAGACTGCAA	CGCGGTTTTTGAGCCCATTACTGTTGGAGCTACAGGGAGAGAAACAGAGG	F	rs1799767		NA	NA							NA				NA
cg18431640	ZIC2	-0.340495	-0.179442	hypo	0.0456566	0.0433219	37	13	100637191	13	99435192	20707373	ATAAAAACTCTACAAACTCTAAATATCTACAACCAACRCCRATATTTACC	NA		II			TCGCAGCCTGAGTGGGGGCTCTGCAGGCTCTGGGTGTCTGCAGCCAGCGCCGATGTTTGC[CG]TCCACAGGGGAGAAGCCGTTCCAGTGTGAGTTTGAGGGCTGCGACCGGCGCTTCGCCAAC	CGGCAAACATCGGCGCTGGCTGCAGACACCCAGAGCCTGCAGAGCCCCCA	R			NA	NA	NM_007129	Body	chr13:100637112-100637472	Island	high-CpG:99435148-99435565	DMR	NA	13:99434976-99435994	13:100636265-100637667	Unclassified_Cell_type_specific	NA
cg19010846	TRA2B	-0.666581	-0.171227	hypo	0.0456704	0.0346537	37	3	185653035	3	187135729	34736321	TTAACAAACTTAACCTAATCTAACCAAACCACTTTCAAAAATAAAATCTC	NA		II			CAACCCCTTTACAAAATGCAAGCAATTTTGGGGGAAGAGTCTTGAATCCGGAGATGAAAA[CG]AGATCTTACTTTTGAAAGTGGTTTGGCCAGATCAGGTTAAGCCTGCTAATTAGACCCCTA	CGAGATCTTACTTTTGAAAGTGGTTTGGCCAGATCAGGTTAAGCCTGCTA	F			NA	NA	NM_004593	Body	chr3:185655056-185656029	N_Shelf			NA				NA
cg09367425	FTH1	-1.33793	-0.285116	hypo	0.0459238	0.045781	37	11	61733997	11	61490573	32799458	TCAATAATCAATAAAATCAATTTTCCCAAATCTTAATCTTAAACAATATC	NA		II			AACACATTTATTCTTGGGATAGTTTGGACAATCACAAGGCAATTCTAAGGAAGACTCCCA[CG]ACACTGCCTAAGACCAAGATTTGGGAAAACTGATTCCACTGATCACTGAAAAATTTCTTG	CAGTGATCAGTGGAATCAGTTTTCCCAAATCTTGGTCTTAGGCAGTGTCG	F	rs195154		NA	NA	NM_002032	Body	chr11:61734760-61735932	N_Shore		RDMR	NA		11:61733804-61734393	Promoter_Associated	NA
cg18323984	RUNX2	1.48471	0.349709	hyper	0.0459797	0.041149	37	6	45386802	6	45494780	44772405	ATTAAATTTAAAAAATTACCTTAAAAACTTTTCCTCCTTTTTTCTCCATC	NA		II			CCCCAACCACTGAGGACTGCATAGTTTGCTATCCACCAAATAAAACAAAGGACAAAACAG[CG]ATGGAGAAAAAAGGAGGAAAAGTCCCCAAGGTAACTTCTTAAATTCAATTCTAGAATTTT	TTGAATTTAAGAAGTTACCTTGGGGACTTTTCCTCCTTTTTTCTCCATCG	F			NA	NA							NA				NA
cg17846100	MCAT	-0.582642	-0.173039	hypo	0.0461683	0.0413843	37	22	43538986	22	41868930	73652401	CTACAAATAATATAATTTCTCAACAACAACCAACAATACCACAAAAATCA	70601435	CTACAAATAATATAATTTCTCGACAACGACCAACGATACCACGAAAATCG	I	C	Grn	CCTCACCGAGGGCTGCAGGTGATGTAGTTTCTCGACAGCGGCCAGCGATGCCACGAAGAT[CG]CGGGCTGACAGTGCACGGTGCGGTCCAGGGTCTCCTGCGGCCCGTGCAGGCTCAGTTCCA	CTGCAGGTGATGTAGTTTCTCGACAGCGGCCAGCGATGCCACGAAGATCG	R			NA	TRUE							NA				NA
cg08170637	RAC3	0.462927	0.148154	hyper	0.0462887	0.0340789	37	17	79988088	17	77581377	22679302	CRAAACCCAAACCCRAATCAACCAACTAAACCTACAAATTAAAAACCTAC	NA		II			CAGGTGGTGGCCGAGGCCCAGACCCGGGTCAGCCAGCTGGGCCTGCAAGTTGAGGGCCTG[CG]GCGGCGCCTGGAAGAGCTGCAGCAGGTAGGCGGGGCTCCGGTGGGGGGCCCCGGGCGTGC	GAGGCCCAGACCCGGGTCAGCCAGCTGGGCCTGCAAGTTGAGGGCCTGCG	R			NA	NA							NA				NA
cg11330108	BCL2	-1.33055	-0.429996	hypo	0.0464518	0.00737868	37	18	60986115	18	59137095	29676352	TATTTCCCCCTTAACATAAAATACAAAAAATTTTTATTCCAATTCCTTTC	NA		II			CTTGATTCTGGTGTTTCCCCCTTGGCATGAGATGCAGGAAATTTTTATTCCAATTCCTTT[CG]GATCTTTATTTCATGAGGCACGTTATTATTAGTAAGTATTGTTAATATCAGTCTACTTCC	GTTTCCCCCTTGGCATGAGATGCAGGAAATTTTTATTCCAATTCCTTTCG	R			NA	TRUE							NA				NA
cg21297562	RUNX2	-0.362725	-0.123278	hypo	0.0465636	0.0207124	37	6	45389862	6	45497840	54684506	ATAATAAAACRATATAAATTCAACAATCCAACCCCRAAACCRACATTACC	NA		II			CGCGGCCGCCTGCAGCTGGGTAGCAGCGCGCGGCGCGGCGCGGCGGTGGCGGGCAGCGCG[CG]GCAATGCCGGCCCCGGGGCTGGACTGCTGAACCCACACCGCTTCACCACCGGACTCCAAC	TGGTGAAGCGGTGTGGGTTCAGCAGTCCAGCCCCGGGGCCGGCATTGCCG	F			NA	NA							NA				NA
cg14603227	NAV2	-0.387168	-0.314469	hypo	0.0466529	0.0234187	37	11	19637652	11	19594228	15753405	TACTCCAAAATACAAAATTTTTACAAACAACACACAATAAAAACATTCAC	NA		II			CTCAGGGGCATTGCTCCAGGGTGCAGAATTTTTACAAGCAGCACACAGTGGAAACATTCA[CG]GGGTTTTTTTTTTCTTTCCTTTTTTCCAAAATAGAGCCCCGTAGACTGTATGAATGTGTA	GCTCCAGGGTGCAGAATTTTTACAAGCAGCACACAGTGGAAACATTCACG	R			NA	NA	NM_001111018	Body					TRUE				NA
cg17360650	RPL26L1	-0.304835	-0.190019	hypo	0.0467179	0.0463087	37	5	172386894	5	172319500	29756488	CATCTCTCTCCACCCTTTATAAAAAATCACCATAAAATTCAATCCCTTCA	27611428	CGTCTCTCTCCGCCCTTTATAAAAAATCACCATAAAATTCAATCCCTTCG	I	T	Red	GCCCCTTCATTCCGTCTCTCTCCGCCCTTTGTAGAGGGTCACCATGAAGTTCAATCCCTT[CG]TTACCTCGGACCGCAGTAAAAACCGCAAACGTCACTTCAATGCCCCCTCACACGTGCGCA	CGAAGGGATTGAACTTCATGGTGACCCTCTACAAAGGGCGGAGAGAGACG	R			NA	NA							NA				NA
cg07383420	CPD	0.578185	0.30443	hyper	0.0467588	0.0478091	37	17	28793370	17	25817496	24763300	TCAATTATCCCAAAACCTTCAAATAAAAAAATTTACCACCTTCCTAAATC	NA		II			CCATTAATGTATCAGTTATCCCAAAGCCTTCAGGTGGAGGGGTTTACCACCTTCCTAGGT[CG]TTCAACCAGGTTTTGTGAGGAATGCATTCAAAGTGGCTTTATAAAAGAAGATTTTCTTTA	CGACCTAGGAAGGTGGTAAACCCCTCCACCTGAAGGCTTTGGGATAACTG	R			NA	NA	NM_001304	3'UTR					NA				NA
cg07035499		0.315026	0.175294	hyper	0.0468917	0.0370914	37	17	2619578	17	2566328	66631307	AAAACTACTAAAACTAATTCRTCACTAAACCCATAAACAAACTAATCACC	NA		II			CTCCCTATCCTCCTCAGGGTCAGTGAGCGTCCGTAAGTGCCTACCGGTCAGCATGGGGAT[CG]GTGACCAGTTTGTCCATGGGCCTAGTGACGAACCAGTCCCAGCAGCTTTAGAATCTGCAG	CGGTGACCAGTTTGTCCATGGGCCTAGTGACGAACCAGTCCCAGCAGCTT	F			NA	NA			chr17:2614320-2615630	S_Shelf			NA				NA
cg24240466		-0.586255	-0.242194	hypo	0.0470248	0.0107774	37	15	78111830	15	75898885	67647499	AATTCTACCAACATCACATCATAACAAACAAAAAACAAAAACAAAACACA	14600497	AATTCTACCGACATCGCATCGTAACGAACAAAAAACAAAAACGAAACGCG	I	C	Grn	GCGCGTGAGAGCGCGCAGCGTGTGCATGTGCGTGTGCGCGGGAGGGTCCCGGCTCCCCTG[CG]CGTCCCGCTCCTGCCTCCTGCTCGCCACGATGCGATGCCGGCAGAATCTCTACCGCGCGC	CGCGTCCCGCTCCTGCCTCCTGCTCGCCACGATGCGATGCCGGCAGAATC	F			NA	NA			chr15:78110841-78112853	Island		DMR	TRUE	15:75897958-75899903			NA
cg13086586	PAICS	-0.186626	-0.281563	hypo	0.0470277	0.0226195	37	4	57303149	4	56997906	63616362	CACACRCCCCCTAAACAAATTTTTCTTTTTCTTTTTTAAAACRAAATCTC	NA		II			GGAGGCGGAGGTTGCAGTGAGCCGAGATCGCGCCATTGCACTCCAGCCTGGGCGACAAAG[CG]AGACTCCGTCTCAAAAAAGAAAAAGAAAAACCTGTCTAGGGGGCGTGTGTGTAAGTAGTC	ACACGCCCCCTAGACAGGTTTTTCTTTTTCTTTTTTGAGACGGAGTCTCG	F			NA	TRUE							NA				NA
cg25332717	FHL2	-0.570585	-0.168393	hypo	0.0472264	0.0336194	37	2	106020669	2	105387101	73716473	CRTTACCCTAACTAACCACTACCATCAAAATTATTAAACATTTTATCACC	NA		II			CGCCCTATGTTCGTTACCCTAACTGACCACTGCCATCAAGATTGTTAAGCATTTTGTCAC[CG]TTAAAGGATTTCACACAAGCTGTTCCTCCCACTCAAACCTTGGCCAGGAAACTGGTGGAT	CGGTGACAAAATGCTTAACAATCTTGATGGCAGTGGTCAGTTAGGGTAAC	R			NA	NA	NM_201557	5'UTR					TRUE		2:106020213-106020762	Unclassified	TRUE
cg26175428	KCNG2	-0.344685	-0.203197	hypo	0.0472692	0.039854	37	18	77631756	18	75732744	60777425	CCTATAACCTCTAAATTAAAATATAATACCRACCCCTCTACACCRCAAAC	NA		II			GCGGCCCCCTATGACGCCTTGGCAGAGCCTCTGCGTCCGTCTGCGTCCCGTTGGCCTGGA[CG]TCTGCGGTGCAGAGGGGCCGGCATCACATCCTAACCCAGAGGCCACAGGCCTGAGCAAAG	CTGTGGCCTCTGGGTTAGGATGTGATGCCGGCCCCTCTGCACCGCAGACG	F		rs79711838	NA	NA	NM_012283	Body	chr18:77631560-77631777	Island			NA	18:75732549-75732972			NA
cg05045104		0.460842	0.197549	hyper	0.0472745	0.041349	37	16	66264304	16	64821805	51783388	AAATAAAAAAATCACTTAAACCTAAAAACTCAAAATCACTCTAAACAACA	58632307	AAATAAAAAAATCACTTAAACCTAAAAACTCGAAATCACTCTAAACAACG	I	T	Red	ACATCACCACACCCGGCTAATTTTTGTATTAACATTTTTGGTAGAGACGGGGTTTTGCTA[CG]TTGCCCAGAGTGATCTCGAGCTCCTAGGCTCAAGTGATCCTCCTACCTTGGCCTCCCAAA	CGTTGCCCAGAGTGATCTCGAGCTCCTAGGCTCAAGTGATCCTCCTACCT	F	rs57973721		NA	NA							TRUE				NA
cg16317961	MAPRE2	-0.440076	-0.127099	hypo	0.0473214	0.0323803	37	18	32621748	18	30875746	13600420	AATACAAACCCAACATAACACATAAAAACAAATACCAAATAATCACAACC	NA		II			CGTTATATAATGGAGCAGACACTGCCTGCGACCCCTGCTGCAGGCATGCATTTGTGAAGG[CG]GTTGTGATTATTTGGTATCTGTTTCCATGTGTCATGTTGGGTTTGCATTGAGGCTCCGCG	ATGCAAACCCAACATGACACATGGAAACAGATACCAAATAATCACAACCG	F			NA	TRUE							NA				NA
cg12373898	LOC285550	1.07364	0.293145	hyper	0.0474037	0.0437272	37	4	15686426	4	15295524	27678505	AACATACAAAAAATATATACCATAAACTCTTTAATCCTACTAATATCCTC	NA		II			CACTGTGCTGGGACATGCAAGAGGTATGTACCATAAACTCTTTAGTCCTGCTAATGTCCT[CG]ACAGAGGACATAAAACCTCCTAAGAAAAGCTTTGTCTCTTTCCAGCCAAGGTTAACTATT	CGAGGACATTAGCAGGACTAAAGAGTTTATGGTACATACCTCTTGCATGT	R			NA	NA	NM_001145191	5'UTR	chr4:15682921-15683601	S_Shelf			NA				NA
cg15350071		-1.01449	-0.671703	hypo	0.0474738	0.0269426	37	20	61314723	20	60785168	36752306	TAAAACTACCCCTAAAACAAATACCCCCACCRAAAATAATAAAAAAACCC	NA		II			CCAGCACTTCTCCTGCAGAGCCAGCCGCTCGCTGCTGGCCATGCCTGGAGGTGGCGAGGA[CG]GGCTTTTCCATCACTCTCGGTGGGGGCACCTGCTCCAGGGGCAGCTCCATGGGCGCTTGG	CGGGCTTTTCCATCACTCTCGGTGGGGGCACCTGCTCCAGGGGCAGCTCC	F	rs2427380		NA	NA			chr20:61314627-61314828	Island			NA	20:60785073-60785919			NA
cg03977385		0.367011	0.146348	hyper	0.0474938	0.0202632	37	16	48468609	16	47026110	41642396	ACCTCCTCTAAAAAATCTTCCCTAATAACCCTCCTTTCTATATCTCTAAC	NA		II			GTTCAAAGACCACCTCCTCTGAGAAGTCTTCCCTGATAGCCCTCCTTTCTGTGTCTCTGA[CG]GTTTGCTCACTCTTCTCCTTAGGCATGGCTTGGTCATTTCCATTTGGATAAATGTTCCTC	CCTCCTCTGAGAAGTCTTCCCTGATAGCCCTCCTTTCTGTGTCTCTGACG	R			NA	NA							TRUE				NA
cg24799795		-1.42899	-0.651971	hypo	0.0476693	0.0132535	37	11	5959658	11	5916234	32662486	CTCCRCTAAAATATAACRTCTCATCTAAAACTCACCTCCTAAAAAAAAAC	NA		II			CCCTTCCGGGACTCCGCTGGGATGTGGCGTCTCATCTGGAGCTCACCTCCTGAAGAGAAG[CG]TCCACAGCTTCACCGCCATGAAGGGAAAAAGGAGAGAGAGGCGGGGAGGGCCACGGAGTC	CGCTTCTCTTCAGGAGGTGAGCTCCAGATGAGACGCCACATCCCAGCGGA	R			NA	NA							NA	11:5915571-5916673			NA
cg16290123	KLHL21	-0.607408	-0.284857	hypo	0.0477574	0.047176	37	1	6663532	1	6586119	15647479	AAAAATAAAACCAACTCCTAAAATCCAACCCCAAATCACTTATAAATACA	17756321	AAAAATAAAACCGACTCCTAAAATCCGACCCCGAATCGCTTATAAATACG	I	C	Grn	TACCATTCTGGACCAAAGCAAGAACGCGTATAAAGTTTTTCGGTGACGTTTTTTTCTTGG[CG]CATTTATAAGCGACCCGGGGCCGGATTCCAGGAGTCGGCCCCACTCCTGTGTTCCTGAAG	AGGAGTGGGGCCGACTCCTGGAATCCGGCCCCGGGTCGCTTATAAATGCG	F	rs2232453		NA	NA	NM_014851	TSS1500	chr1:6661776-6663844	Island			NA	1:6586119-6586474			NA
cg17861230	PDE4C	-0.936786	-0.351513	hypo	0.0479583	0.0464137	37	19	18343901	19	18204901	32809428	AAATCCAAATAAAAACACTATTAAATACAAATAAAACACCAAAATTACCA	47616341	GAATCCGAATAAAAACGCTATTAAATACGAATAAAACGCCGAAATTACCG	I	C	Grn	GCGGACTTGTCCGGATCCGAATAGAAGCGCTGTTGGATGCGGATGGGGCGCCGGGGTTGC[CG]CCACAGGTGCTTCGGGGCTCTGGTCATGCTGTGGCGGCCGCGAGAGCGACTCAACCTGCT	GGATCCGAATAGAAGCGCTGTTGGATGCGGATGGGGCGCCGGGGTTGCCG	R			NA	TRUE	NM_000923	Body	chr19:18343496-18344196	Island			NA	19:18204497-18205521	19:18343231-18344766	Unclassified	NA
cg06217736	DUSP8	0.296108	0.426775	hyper	0.0480252	0.0264348	37	11	1579331	11	1535907	24604480	AAACTACTACCCTAACTAAACAAATCCATCRAATTCATCRATAAATCTAC	NA		II			GTGTCTGTGGCCACACACAGCTCTAGCCTTCCTCTAGCCAGGTCCCTGCCCTCCGCCCAC[CG]CAGACTCACCGATGAACTCGATGGACTTGTCCAGCCAGGGCAGCAGTTTTTCACAGTAGT	AACTGCTGCCCTGGCTGGACAAGTCCATCGAGTTCATCGGTGAGTCTGCG	F			NA	NA							NA				NA
cg02503462	RPS6KC1	-0.623268	-0.241383	hypo	0.0480539	0.0188993	37	1	213224949	1	211291572	29691321	ATCTAAAATAAAAACCCTAATATAAAAATACCTAACTCTAACTCAAAACC	NA		II			GGGACCTGAGGATCTGGGGTGGGGACCCTGATGTGAGGGTACCTGACTCTGGCTCAGAGC[CG]AGGGTGGGACTGGGTGCTGCTCCTACTGGCGGGACTTGGGTGTCGGAGGTTGGGATTTTT	CGGCTCTGAGCCAGAGTCAGGTACCCTCACATCAGGGTCCCCACCCCAGA	R			NA	NA							NA				NA
cg24826527	COBL	0.825624	0.235033	hyper	0.0481493	0.00872684	37	7	51384089	7	51351583	46699479	ATTAAATACTAATATTAAATAATAATACRTACTATATACTTTAAACACCC	NA		II			CCACCCCGCGCGAAAAGTGCGCTCCGGCCCCGGCCCGACACGGTTACCTGGGCAACGACC[CG]GGTGCCCAAAGTACACAGCACGCACCACCACCCAACACCAGCACCCAACACCAGCACCGC	CGGGTGCCCAAAGTACACAGCACGCACCACCACCCAACACCAGCACCCAA	F			NA	NA	NM_015198	Body	chr7:51383311-51384938	Island			TRUE	7:51350814-51352736			TRUE
cg13780054	ANAPC11	-0.566999	-0.283357	hypo	0.0483583	0.0433151	37	17	79849660	17	77442956	53656486	TACAAAACTCAACAAACACTATTAAAAAAATCAAACCACAACTATAATCA	18645319	TACGAAACTCGACGAACGCTATTAAAAAAATCGAACCGCGACTATAATCG	I	T	Red	TGCGCACTGGCGTGCGAGACTCGGCGGGCGCTGTTGAGGGAGTCGGGCCGCGACTGTGGT[CG]TTTTTATACCTTCCCGCGCGGACGCCGGCGCTGCCAACGGAAGGGCGGGTAGGGCGGTGC	CGACCACAGTCGCGGCCCGACTCCCTCAACAGCGCCCGCCGAGTCTCGCA	R			NA	NA							NA				NA
cg26055420	FAM46C	-0.352879	-0.234993	hypo	0.0483605	0.0311495	37	1	118148456	1	117949979	55649410	AATTAACTCTTCAAATAAATAATTACCAAAAAACAAATAAATCCTCAACA	14761462	AATTAACTCTTCGAATAAATAATTACCAAAAAACGAATAAATCCTCAACG	I	A	Red	GCAGCCCCCTCTATTGCGCTTGCGCAGTGCTGCCTCCCTGAGCACCCCGCCCCTTCCCGC[CG]CTGAGGATTTACTCGTCTCTTGGCAACCATTCACCCGAAGAGCCAATCAGAGGGCAGCCC	GATTGGCTCTTCGGGTGAATGGTTGCCAAGAGACGAGTAAATCCTCAGCG	F			NA	NA	NM_017709	TSS200	chr1:118147958-118149670	Island			NA	1:117949492-117951293	1:118148271-118148785	Promoter_Associated	NA
cg16975959		-0.164216	-0.153322	hypo	0.0484015	0.0010739	37	2	223184510	2	222892754	65771301	AACRTACTTACACACCTTCTACCAAAAATACCTAAACCAACTACAACTCC	NA		II			CAGGGCGGCGGGCGCGGCGGGCGCTCAGGCGCGGCGGCAGCGGCGGCGGCGGCGGCGGCG[CG]GAGCTGCAGCTGGCTCAGGCACTCCTGGCAGAAGGTGTGCAAGCACGCCAGCAGCTTGGG	GCGTGCTTGCACACCTTCTGCCAGGAGTGCCTGAGCCAGCTGCAGCTCCG	F			NA	NA			chr2:223183013-223185468	Island			NA	2:222891267-222893741	2:223183830-223184993	Unclassified	NA
cg11299624	TBRG4	0.793108	0.226743	hyper	0.0485314	0.00710658	37	7	45151356	7	45117881	57676390	CAAAAAATATAACCAAAAACTAAAAACATAACTTCCAAACATACAAAACA	23786342	CGAAAAATATAACCGAAAACTAAAAACGTAACTTCCGAACGTACGAAACG	I	A	Red	TGAGGTGCGCGGCGCGCTTCCCTACGTCACTCGGAGCGCCGGCGGAAACGAGACGAGCCT[CG]CCCCGCACGTCCGGAAGCCACGCCTCCAGCTTCCGGCCACACCTTTCGGCGGGTGACATC	CGCCCCGCACGTCCGGAAGCCACGCCTCCAGCTTCCGGCCACACCTTTCG	F			NA	NA							NA				NA
cg06962748	MYO16	-0.407769	-0.250817	hypo	0.0486083	0.0274856	37	13	109794527	13	108592528	24735322	ACCAATCTTTTATAACTAACTAACCACATAACTCTTCCTTCAAATAACAC	NA		II			CGACGTTTTTTGCCAGTCTTTTGTAACTGGCTAACCACATGGCTCTTCCTTCAGATGACA[CG]ACCTCAGTGCCAAAGGCACTGCTTTTGCACAGATTCCTTTAATCACAAAGAATGTCTTCC	CCAGTCTTTTGTAACTGGCTAACCACATGGCTCTTCCTTCAGATGACACG	R			NA	NA	NM_015011	Body	chr13:109792493-109793699	S_Shore			NA				NA
cg11915641	SLC9A2	-0.577077	-0.406681	hypo	0.0488794	0.0487093	37	2	103236553	2	102602985	43722340	CRCTCACCAATCTTAACCAAAAAAACCAACAAAATCCAAAAAATAATCTC	NA		II			GTTCGAGGAGAGCCGGCTGCCTGTGTTTACGCTGGATTACCCCCACGTGCAGATCCCCTT[CG]AGATCACCCTTTGGATCCTGCTGGCCTCCCTGGCCAAGATTGGTGAGCGAACTGGACTTG	CGAGATCACCCTTTGGATCCTGCTGGCCTCCCTGGCCAAGATTGGTGAGC	F			NA	NA	NM_003048	1stExon	chr2:103235376-103236554	Island			NA	2:102601750-102603294			NA
cg27111444		-0.966304	-0.328347	hypo	0.048974	0.0354052	37	12	54590808	12	52877075	63636446	TTACCCCTTTCTTTCCCTTCTACTATCTATCTATTAATCCAAAATTCTCC	NA		II			ACGATCCCAGTGGGCAGTTTGCTCTCCATAGATAGTGGACAGGCAGAGGGCAATGACAGA[CG]GAGAATTCTGGACCAACAGATAGACAGCAGAAGGGAAAGAAAGGGGCAACCAGGAGGGAG	CGGAGAATTCTGGACCAACAGATAGACAGCAGAAGGGAAAGAAAGGGGCA	F			NA	NA							TRUE				NA
cg02993340	PURG	-0.602548	-0.247202	hypo	0.0490753	0.0329035	37	8	30891743	8	31011285	36795466	TTTCTACCATAATAAAAACCRTACTAAAAAAAACAATCCTAACTAAACRC	NA		II			CTTCCGCCATTCAGAAAGTGTTTCCCCGCCCCTGACGGCCCCAGCTTGATGTTTACCTTG[CG]CGCTTAGTTAGGATTGCTCTTTCTAGTACGGCCTTTATTATGGCAGAAATTGAGCCACTA	CGCGCTTAGTTAGGATTGCTCTTTCTAGTACGGCCTTTATTATGGCAGAA	F			NA	NA							NA				NA
cg09559367		0.320988	0.199572	hyper	0.0491541	0.032298	37	5	167958233	5	167890811	37621479	AAAACAAAATCCCCCTAATACTAAAAAAACAACAATAAATTTAAAACCCC	NA		II			TAAACTATTTTGCCCAAACGTACATAGCCAGTAAGGAGGTAGAACTTAAATGCCAGTCTT[CG]GGGCTCTAAATCCATTGCTGTTTCCTCAGCACCAGGGGGATCTTGTCTCTGGTCCCCAAC	CGGGGCTCTAAATCCATTGCTGTTTCCTCAGCACCAGGGGGATCTTGTCT	F			NA	NA			chr5:167956219-167957371	S_Shore			TRUE				NA
cg15408734		-1.55725	-0.153444	hypo	0.0494441	0.0371319	37	2	70369140	2	70222644	48636371	ATATATCTAAACACAACACCCAACATATACTAAACAAAAACTAAATATAC	NA		II			AAAAAGAATTAGTGTATCTGGACACAACACCCAGCATGTGCTAGGCAGAAACTAAGTGTG[CG]AAGCGGATCCCGATGTACAAAGGGGAAAACAGCGGCTGGGAAAGCCTGAGCCACGGGCTC	CGCACACTTAGTTTCTGCCTAGCACATGCTGGGTGTTGTGTCCAGATACA	R			NA	NA			chr2:70369139-70370130	Island			NA	2:70222644-70223600	2:70368900-70370851	Promoter_Associated	NA
cg27607639	UNC119	-0.851963	-0.165874	hypo	0.0498167	0.0208957	37	17	26879503	17	23903630	54786425	ACTCAAACCCAAATTCAAATTCCACAAACAACTATAATATAAAAACCACA	42769306	ACTCGAACCCAAATTCGAATTCCGCAAACGACTATAATATAAAAACCACG	I	C	Grn	CGTCCGGCTCCGACTCGGACCCAGATTCGGATTCCGCAGGCGGCTGTGGTATGGGGGCCA[CG]CTCTGGCCCGAGGGCCCCGGAGCGGACTCCGTCGCCGTCCCGGCCCCACCGCCGCCCTTC	ACTCGGACCCAGATTCGGATTCCGCAGGCGGCTGTGGTATGGGGGCCACG	R			NA	TRUE							NA				NA

## Sheet: S3
Supplementary Table S3 Genes belonging to the pathway "Nervous System Development" with corresponding DMPs
UCSC_RefGene_Name	DMP	hyper/hypo	Chromosome_36	Coordinate_36	UCSC_RefGene_Accession	UCSC_RefGene_Group	UCSC_CpG_Islands_Name	Relation_to_UCSC_CpG_Island	Phantom	DMR	Enhancer	HMM_Island	Regulatory_Feature_Name	Regulatory_Feature_Group	DHS
AP2B1	cg26478249	hyper	17	30938941							NA				NA
BAI1	cg09968723	hypo	8	143542791	NM_001702	1stExon	chr8:143545445-143546178	Island			TRUE	8:143542513-143543641			NA
BCL2	cg11330108	hypo	18	59137095							NA				NA
BECN1	cg07031243	hypo	17	38229756							NA				NA
C1orf130	cg04095045	hypo	1	24754786	NM_001010980	TSS1500					NA	1:24754703-24755711	1:24881833-24883054	Unclassified	TRUE
CACNB4	cg12573935	hypo	2	152664340							NA				NA
CALD1	cg07625383	hyper	7	134276623							NA				NA
CARTPT	cg01187920	hypo	5	71050918	NM_004291	1stExon	chr5:71014917-71015715	Island			NA	5:71050613-71051506			NA
CAST	cg11032208	hypo	5	96023492							NA				NA
CAST	cg11214001	hyper	5	96104186							NA				NA
CBS	cg06118533	hypo	21	43353780	NM_000071	Body	chr21:44480559-44480772	Island			NA	21:43353629-43353806			NA
CD44	cg01879488	hypo	11	35117074							NA				NA
CDK5R1	cg07658718	hypo	17	27838627	NM_003885	5'UTR	chr17:30813177-30815239	Island			NA	17:27837233-27839483	17:30813096-30815067	Promoter_Associated	NA
CFLAR	cg23681745	hyper	2	201713120							NA				NA
CHL1	cg08707471	hypo	3	328166	NM_006614	5'UTR	chr3:350660-350893	S_Shelf			NA				NA
CHRNB4	cg11412248	hypo	15	76718017	NM_000750	Body	chr15:78933187-78933821	N_Shelf			NA		15:78930264-78931616	Promoter_Associated	TRUE
CITED2	cg24219734	hypo	6	139737552							NA				NA
COBL	cg24826527	hyper	7	51351583	NM_015198	Body	chr7:51383311-51384938	Island			TRUE	7:51350814-51352736			TRUE
COL4A2	cg19218082	hyper	13	109909173	NM_001846	Body	chr13:111109139-111109652	S_Shore			NA				NA
CPD	cg07383420	hyper	17	25817496	NM_001304	3'UTR					NA				NA
CUX1	cg17008375	hyper	7	101541551							NA				NA
CXCL1	cg08894362	hypo	4	74953894	NM_001511	TSS200	chr4:74734918-74735544	Island	high-CpG:74953858-74953976		NA	4:74953783-74954408			TRUE
CXCR2	cg15657330	hyper	2	218708634							NA				NA
DRGX	cg07472373	hypo	10	50265187	NM_001080520	Body					TRUE				TRUE
DYNLL2	cg12314510	hypo	17	53516062	NM_080677	5'UTR	chr17:56160754-56161494	Island			NA	17:53515649-53516613			NA
EFNA5	cg17497560	hypo	5	107035675	NM_001962	TSS1500	chr5:107005130-107008191	Island	high-CpG:107035456-107036107		NA	5:107035535-107035714	5:107007624-107010005	Unclassified	NA
EPHB2	cg00650762	hypo	1	22909955							NA				NA
ERC2	cg00112341	hypo	3	55966064	NM_015576	Body					TRUE				NA
FGFRL1	cg09218398	hyper	4	1006669							NA				NA
FRS2	cg09260225	hypo	12	68150262							NA				NA
FSTL1	cg15109851	hypo	3	121652511							NA				NA
GRIN2B	cg10614021	hypo	12	14025753	NM_000834	TSS1500	chr12:14134626-14135242	N_Shore			NA	12:14025409-14026639			NA
HCN2	cg02747103	hyper	19	554718	NM_001194	Body	chr19:603638-603945	Island			NA	19:554639-554927			TRUE
HEYL	cg06154570	hypo	1	39878351	NM_014571	TSS1500	chr1:40105010-40105707	S_Shore			NA		1:40104740-40105984	Unclassified_Cell_type_specific	TRUE
HOXA3	cg13240116	hyper	7	27114038							NA				NA
IFT172	cg24154201	hypo	2	27521735							NA				NA
INSC	cg10787981	hypo	11	15105575							NA				NA
ITPR1	cg04251662	hyper	3	4510075							NA				NA
KIF26B	cg21269393	hyper	1	243641817	NM_018012	Body					TRUE				NA
KLF4	cg13894301	hypo	9	109292272	NM_004235	TSS1500	chr9:110249748-110252660	Island			NA	9:109291513-109292615	9:110251887-110252763	Unclassified	NA
KLF7	cg21246614	hypo	2	207739416	NM_003709	TSS1500	chr2:208030852-208031477	Island			NA	2:207738733-207740143	2:208030646-208031228	Promoter_Associated	NA
LHX8	cg11196437	hypo	1	75366453	NM_001001933	TSS1500	chr1:75595813-75596162	N_Shore		RDMR	NA	1:75366352-75366461			NA
LHX8	cg20594809	hypo	1	75367119	NM_001001933	5'UTR	chr1:75595813-75596162	N_Shore		RDMR	NA				NA
LMX1B	cg01159576	hypo	9	128426027	NM_002316	Body	chr9:129386112-129389231	Island		RDMR	NA	9:128425862-128426733			NA
MAGI2	cg26542254	hypo	7	78920227	NM_012301	Body	chr7:79082174-79082427	Island			NA	7:78919461-78920468			TRUE
MBD1	cg19328682	hypo	18	46061698							NA				NA
MBOAT7	cg16183516	hypo	19	59376644							NA				NA
MBP	cg22168512	hypo	18	72824212							NA				NA
MDGA1	cg18821972	hypo	6	37768381	NM_153487	Body	chr6:37663761-37667102	N_Shelf			NA		6:37659384-37660608	Unclassified	NA
MDGA2	cg04788987	hyper	14	47165791	NM_001113498	Body					NA	14:47165407-47165853			NA
MYO16	cg06962748	hypo	13	108592528	NM_015011	Body	chr13:109792493-109793699	S_Shore			NA				NA
NAV2	cg14603227	hypo	11	19594228	NM_001111018	Body					TRUE				NA
NOVA1	cg23159678	hypo	14	26133009							NA				NA
NRGN	cg15455392	hypo	11	124115680							NA				NA
NRSN1	cg12457773	hypo	6	24234476							NA				NA
OSM	cg25666403	hypo	22	28992994	NM_020530	TSS200					NA	22:28992972-28993042			NA
OTX2	cg23365739	hypo	14	56346931							NA				NA
PCDH9	cg05022363	hypo	13	66702510							NA				NA
PDGFRA	cg00373455	hypo	4	54790201							NA				NA
POMC	cg09916783	hypo	2	25245415							NA				NA
PTK2B	cg21186296	hypo	8	27238826							NA				NA
RAC3	cg08170637	hyper	17	77581377							NA				NA
RAP1B	cg18876494	hypo	12	67290463							NA				NA
RAP1GAP	cg13950625	hypo	1	21868467							NA				NA
ROM1	cg07533529	hypo	11	62136075							NA				NA
RPS7	cg03508212	hypo	2	3601567	NM_001011	Body	chr2:3622654-3623704	Island			NA	2:3600469-3601700	2:3622472-3623993	Promoter_Associated	NA
RUNX2	cg18323984	hyper	6	45494780							NA				NA
RUNX2	cg21297562	hypo	6	45497840							NA				NA
SDCCAG8	cg24348465	hypo	1	241485342							NA				NA
SEMA6D	cg09970175	hypo	15	45798735							NA				NA
SLC12A5	cg27321439	hypo	20	44089966							NA				NA
SLC38A3	cg24363298	hypo	3	50217675	NM_006841	TSS200	chr3:50242550-50243589	Island			NA	3:50217606-50218557	3:50242138-50243985	Unclassified_Cell_type_specific	TRUE
SLC9A3R1	cg08698015	hypo	17	70256429							NA				NA
SNPH	cg12204262	hypo	20	1197928	NM_014723	5'UTR	chr20:1246693-1247485	S_Shelf			NA				NA
SOX21	cg18368297	hyper	13	94162929	NM_007084	TSS1500	chr13:95363152-95366051	Island		DMR	NA	13:94161154-94164046			NA
ST3GAL4	cg12897901	hypo	11	125730507	NM_006278	TSS1500	chr11:126225355-126226073	N_Shore			NA		11:126224938-126226569	Promoter_Associated	NA
STK38L	cg23028436	hypo	12	27288250	NM_015000	TSS200	chr12:27396982-27397646	Island			NA	12:27288204-27288993	12:27396682-27398019	Promoter_Associated	NA
STX1A	cg02610600	hypo	7	72756568							NA				NA
SYNJ2	cg12308631	hyper	6	158374490	NM_003898	Body					NA	6:158374146-158374686			NA
TACC2	cg24098326	hypo	10	123913040							NA				NA
TBX1	cg08382235	hypo	22	18134251							NA				NA
TENM3	cg01950474	hypo	4	183482383	NM_001080477	1stExon					NA	4:183482248-183482384			NA
TFAP2D	cg17191462	hypo	6	50798934	NM_172238	Body	chr6:50692149-50692375	N_Shore			TRUE	6:50798934-50798991			NA
TRA2B	cg19010846	hypo	3	187135729	NM_004593	Body	chr3:185655056-185656029	N_Shelf			NA				NA
TRAF3IP1	cg04376092	hyper	2	238893565							NA				NA
TSPAN2	cg27442412	hypo	1	115434093	NM_005725	TSS1500	chr1:115631850-115632584	Island		DMR	NA	1:115433406-115434107	1:115631586-115632838	Unclassified_Cell_type_specific	TRUE
UNC119	cg27607639	hypo	17	23903630							NA				NA
UNC5B	cg26152017	hypo	10	72674564	NM_170744	Body					TRUE	10:72674564-72674617			TRUE
VAX2	cg07094440	hypo	2	70980032	NM_012476	TSS1500	chr2:71126720-71129209	N_Shore		CDMR	NA				NA
VIM	cg23821329	hypo	10	17309649	NM_003380	TSS1500	chr10:17270430-17272617	N_Shore			TRUE				NA
ZC3H12A	cg06921501	hypo	1	37712527	NM_025079	TSS200	chr1:37939723-37940650	Island			NA	1:37712342-37713443	1:37939901-37940462	Promoter_Associated	NA
ZIC2	cg18431640	hypo	13	99435192	NM_007129	Body	chr13:100637112-100637472	Island	high-CpG:99435148-99435565	DMR	NA	13:99434976-99435994	13:100636265-100637667	Unclassified_Cell_type_specific	NA

## Sheet: S4
Supplementary Table S4 Genes associated with rare syndromes, sleep, and ocular disturbances (Ensembl database)
DMP	CHR	Position	Gene	NSD	phenotype/syndrome from Ensembl.org
cg22118524	1	215378170	ESRRG	no	sleep duration, Loeys-Dietz syndrome 4 (LDS4)
cg21269393	1	243641817	KIF26B	yes	daytime sleep phenotypes
cg19276110	1	20269180	PLA2G5	no	fleck retina, familial benign (FRFB)
cg24348465	1	241485342	SDCCAG8	yes	Senior-Løken syndrome 7 (SLSN7), Bardet–Biedl syndrome 16 (BBS16), retinal photoreceptor degeneration
cg06154570	1	39878351	HEYL	yes	abnormal sleep behaviour in mice, abnormal retina morphology in mice
cg00982167	1	152511564	HAX1	no	Kostmann syndrome (SCN3)
cg22482502	1	112326907	KCND3	no	Brugada syndrome 9 (BRGDA9)
cg11309696	2	190891979	HIBCH	no	daytime sleep phenotypes
cg09860047	2	227442511	RHBDD1	no	sleep
cg11915641	2	102602985	SLC9A2	no	night sleep phenotypes
cg24154201	2	27521735	IFT172	yes	Retinitis pigmentosa 71(RP71), retinitis pigmentosa, Jeune syndrome, Mainzer-Saldino syndrome (SRTD10)
cg04376092	2	238893565	TRAF3IP1	yes	Senior-Loken syndrome 9 (SLSN9)
cg07094440	2	70980032	VAX2	yes	abnormal retina in mice, syndromic microphtalmia 1 in rats
cg04251662	3	4510075	ITPR1	yes	Gillespie Syndrome (GLSP)
cg17680792	3	23961463	NR1D2	no	cataract, abnormal iris morphology in mice
cg16171849	3	140736950	RBP1	no	abnormal retina morphology & electrophysiology in mice
cg00112341	3	55966064	ERC2	yes	Morning vs. evening chronotype, daytime sleep phenotypes, night sleep phenotypes, retina morphology in mice
cg06170203	3	184380412	MCF2L2	no	Behcet Syndrome (BD)
cg21399685	3	150858612	WWTR1/TAZ	no	Behcet Syndrome (BD)
cg19339179	4	113544127	ALPK1	no	aniridia in rats
cg13086586	4	56997906	PAICS	no	retina morphology in zebrafish
cg04556854	4	123872973	BBS12	no	BARDET-BIEDL SYNDROME 12 (BBS12), night sleep phenotypes
cg09218398	4	1006669	FGFRL1	yes	Wolf-Hirschhorn syndrome (WHS)
cg11032208 cg11214001	5	96023492	CAST	yes	Sjogren's syndrome (humans)
cg02262037	5	92993719	FAM172A	no	Bosch-Boonstra-Schaaf Optic Atrophy Syndrome (BBSOAS) in rats, also in humans
cg22937882	5	458774	AHRR	no	abnormal sleep behaviour in mice, abnormal retinal pigmentation in mice. Sleep disturbances in human
cg00585538	6	130073197	ARHGAP18	no	night sleep phenotypes
cg12457773	6	24234476	NRSN1	yes	abnormal sleep behaviour in mice
cg15618428	6	146961676	C6orf103/ADGB	no	Fragile X syndrome in rats
cg00950244	6	97451392	NDUFAF4	no	Leigh syndrome, mitochondrial complex I deficiency
cg10094651	7	45928303	IGFBP3	no	night sleep phenotypes
cg26542254	7	78920227	MAGI2	yes	night sleep phenotypes
cg22525688	7	73639844	GTF2IRD1	no	SJOGRENS SYNDROME, Williams-Beuren syndrome (WBS)
cg13625620	8	10311101	MSRA	no	Chronotype
cg02993340 cg03530274	8	31011285	PURG	no	WERNER SYNDROME (WRN) in rats
cg01159576	9	128426027	LMX1B	yes	Sleep initiation and maintenance disorders in rats, NAIL-PATELLA SYNDROME (NPS)
cg12236045	10	68355848	CTNNA3	no	Night sleep phenotypes
cg23821329	10	17309649	VIM	yes	Behcet Syndrome & Sjogren syndrome in rats, cataract 30 (CTRCT 30)
cg25034395	10	100987013	HPSE2	no	Urofacial syndrome 1 (UFS1) (Ochoa syndrome)
cg23898059	10	18980332	NSUN6	no	Brugada syndrome 4 in rats (BRGDA4)
cg15455392	11	124115680	NRGN	yes	Sleep deprivation in rats
cg09367425	11	61490573	FTH1	no	retinitis pigmentosa in humans and rats, vitreoretinochoroidopathy (VRCP)
cg07209141	11	67927646	LRP5	no	Exudative vitreoretinochoroidopathy 4 (EVR4), retinal photoreceptor degeneration in mice, Van Buchem disease 2 (VBCH2), Worth syndrome in rats
cg07533529	11	62136075	ROM1	yes	Retinitis pigmentosa 7 (RP7)
cg16319691	11	17522587	USH1C	no	Usher's syndrome 1C (USH1C), Retinitis pigmentosa, retinal dystrophy in mice, photoreceptor degeneration in rats, night sleep phenotypes in humans
cg23028436	12	27288250	STK38L	yes	retinal degeneration in dogs
cg10614021	12	14025753	GRIN2B	yes	Sleep deprivation in rats, West syndrome (epileptic encelopathy 27)
cg18779092	12	4627978	NDUFA9	no	Leigh syndrome, mitochondrial complex I deficiency
cg18876494	12	67290463	RAP1B	yes	Kabuki syndrome
cg19218082	13	109909173	COL4A2	yes	Night sleep phenotypes
cg06962748	13	108592528	MYO16	yes	Seasonality
cg26242888	14	88698894	FOXN3	no	Sleep
cg23365739	14	56346931	OTX2	yes	Syndromic microphtalmia 5 and retinal dystrophy
cg20775837	15	22754363	SNRPN	no	Prader-Willi (PECR), Angelman Syndrome
cg27013755	16	86601834	BANP	no	16Q24.3 Microdeletion Syndrome in rats
cg06892217	17	37328816	ACLY	no	rat SMS
cg07031243	17	38229756	BECN1	yes	rat SMS
cg13780054	17	77442956	ANAPC11	no	human, rats,mice SMS
cg26478249	17	30938941	AP2B1	yes	rat SMS
cg07383420	17	25817496	CPD	yes	rat and mouse SMS
cg22356484	17	40494298	DCAKD	no	human, rats, mice SMS
cg24546723	17	45403614	DLX4	no	rat and mice SMS
cg12314510	17	53516062	DYNLL2	yes	human, rats, mice SMS
cg19733833	17	77384620	FAM195B/MCRIP1	no	human, rats, mice SMS
cg18826743	17	34154157	PCGF2	no	rats, mice SMS
cg08170637	17	77581377	RAC3	yes	rat, mice SMS
cg08698015	17	70256429	SLC9A3R1	yes	rat SMS
cg07658718	17	27838627	CDK5R1	yes	retinal morphology in zebrafish
cg23601586	17	71029008	TSEN54	no	Sight-threatening retinopathy in diabetes2
cg27607639	17	23903630	UNC119	yes	Cone-rod dystrophy in humans (CORD), retinitis pigmentosa in rats
cg16317961	18	30875746	MAPRE2	no	Retinitis pigmentosa 1 in cows
cg26175428	18	75732744	KCNG2	no	BURN-MCKEOWN SYNDROME (BMKS)
cg22168512	18	72824212	MBP	yes	BURN-MCKEOWN SYNDROME
cg19204924	19	20368318	ZNF826/ZNF826P	no	Night sleep phenotypes
cg09450024 cg12009516	19	50429463	EXOC3L2	no	Meckel-Gruber syndrome in rats (MKS)
cg21576590	19	3155556	NCLN	no	Hirschsprung disease 1 (HSCR1)
cg25666403	22	28992994	OSM	yes	abnormal sleep behaviour in mice
cg03482004	22	36679667	POLR2F	no	Hirschsprung Disease 1, Waardenburg syndrome 2E, 4C (WS2E)
cg04733989	22	40796959	NAGA	no	Schindler disease I(Kanzaki disease is same name)
DMP, differentially methylated position; NSD, Nervous System Development pathway; CHR, chromosome

## Sheet: S5
Supplementary Table S5 Correlations of DMP M values and the level of expression of corresponding genes in DILGOM group of men (N=79) ranked by p-values (P value < 0,05)
DMP	Pearson correlation, r	P value	CHR	Position	Gene	NSD
cg09253762	-0.365	0.00016	12	58165392	FAM119B	no
cg18821972	0.354	0.00026	6	37660403	MDGA1	yes
cg15388107	-0.353	0.00028	7	36700916	AOAH	no
cg26422465	-0.335	0.00057	1	3561008	WDR8	no
cg10672508	-0.333	0.00062	5	172199157	DUSP1	no
cg19339179	-0.311	0.00145	4	113324678	ALPK1	no
cg08382235	-0.311	0.00145	22	19754251	TBX1	yes
cg02246683	-0.298	0.00238	8	71259403	NCOA2	no
cg16290123	-0.288	0.00333	1	6663532	KLHL21	no
cg15683743	0.277	0.00476	15	51057417	SPPL2A	no
cg13240116	-0.277	0.00489	7	27147513	HOXA3	yes
cg14603227	-0.259	0.0086	11	19637652	NAV2	yes
cg11032208	0.254	0.01005	5	95997736	CAST	yes
cg12530021	-0.243	0.01391	19	52004630	SIGLEC12	no
cg21246271	-0.242	0.01433	15	51200259	AP4E1	no
cg27013755	-0.239	0.01541	16	88044333	BANP	no
cg03778895	-0.239	0.01563	13	50699716	DLEU2	no
cg06154570	-0.232	0.01873	1	40105764	HEYL	yes
cg07472373	-0.232	0.0192	10	50595181	DRGX	yes
cg18965989	-0.221	0.02581	1	109826417	PSRC1	no
cg12308631	0.216	0.02906	6	158454502	SYNJ2	yes
cg17949727	0.214	0.03047	1	38412684	INPP5B	no
cg12849335	0.214	0.03078	10	96305254	HELLS	no
cg06892217	-0.214	0.03111	17	40075290	ACLY	no
cg13780054	-0.21	0.03437	17	79849660	ANAPC11	no
cg21533369	0.209	0.03508	22	31892152	SFI1	no
cg22041417	-0.202	0.0416	19	16178195	TPM4	no
cg11214001	0.201	0.04231	5	96078430	CAST	yes
cg22490255	-0.201	0.04262	12	58138949	TSPAN31	no
cg03193489	0.197	0.04717	8	73920979	TERF1	no
cg18612714	-0.196	0.04788	19	12595655	ZNF709	no
cg15684481	-0.195	0.04957	3	111698265	ABHD10	no
P value, uncorrected p-value, 2-tailed, NSD, Nervous System Development pathway; CHR, chromosome

## Sheet: S6
Supplementary Table S6 Correlation of M values with sampling time in DILGOM: 6 DMPs
DMP	Pearson correlation, r	P value (2-tailed)	Gene
cg22851864	-0.313	0.005	ASB13
cg11701615	0.304	0.006	C20orf166
cg12404181	-0.28	0.012	ASB13
cg21576590	0.272	0.015	NCLN
cg04214430	0.234	0.038	not annotated
cg24826610	0.233	0.039	not annotated
DMP, differentially methylated position; P value, uncorrected p-value, 2-tailed

## Sheet: S7
Supplementary Table S7 Correlation of M values with sampling time in Airline: 14 DMPs
DMP	Pearson correlation, r	P value (2-tailed)	Gene
cg02993340	-0.519	0.0393352	PURG
cg07485181	-0.546	0.0288025	FAM168B
cg08554936	0.509	0.0438586	CCDC61
cg12217383	-0.552	0.0266023	not annotated
cg15618428	-0.512	0.0427199	C6orf103
cg15929771	-0.508	0.0444464	VPS13D
cg16290123	0.632	0.00857395	KLH21
cg17456231	-0.605	0.0129631	PIGF
cg25975712	0.553	0.0262331	FAM19A5
cg26091928	-0.501	0.0479946	FLYWCH2
cg26464482	-0.632	0.0086834	KIAA1429
cg27013755	-0.56	0.0239699	BANP
cg27442412	0.614	0.0113684	TSPAN2
ch.2.154349706F	0.551	0.0267933	not annotated
DMP, differentially methylated position; P value, uncorrected p-value, 2-tailed
